# Supplementary material for: Structural evolution of a fungal cell wall protein family for β-glucan-binding and cell separation
Source: mBio. 2026 May 6;17(6):e03535-25. doi: 10.1128/mbio.03535-25 (PMC13251364; doi:10.1128/mbio.03535-25)
Supplement: Table S1 — Phylogenetic analysis of fungal SUN domain proteins. [file mbio.03535-25-s0003.xlsx]

## Sheet: SUN paralogs in 710 fungal orga
	Table S1: Phylogenetic analysis of fungal SUN domain proteins
Taxonomy ID	Organism	Total number of SUN domain paralogs per haploid genome	Uniprot accession number(s)	Number of group I SUN domains	Number of group II SUN domains	Species	Genus	Family	Order	Class	Subphylum	Phylum
470096	Pseudovirgaria hyperparasitica	1	A0A6A6W533	1	-	Pseudovirgaria hyperparasitica	Pseudovirgaria	Acrospermaceae	Acrospermales	Dothideomycetes	Pezizomycotina	Ascomycota
1176127	Aplosporella prunicola CBS 121167	1	A0A6A6BCJ8	1	-	Aplosporella prunicola	Aplosporella	Aplosporellaceae	Botryosphaeriales	Dothideomycetes	Pezizomycotina	Ascomycota
236234	Diplodia corticola	1	A0A1J9RL18	1	-	Diplodia corticola	Diplodia	Botryosphaeriaceae	Botryosphaeriales	Dothideomycetes	Pezizomycotina	Ascomycota
420778	Diplodia seriata	1	A0A0G2E1W4, A0A1S8BKV6	1	-	Diplodia seriata	Diplodia	Botryosphaeriaceae	Botryosphaeriales	Dothideomycetes	Pezizomycotina	Ascomycota
45133	Lasiodiplodia theobromae	1	A0A5N5DKH5	1	-	Lasiodiplodia theobromae	Lasiodiplodia	Botryosphaeriaceae	Botryosphaeriales	Dothideomycetes	Pezizomycotina	Ascomycota
1126212	Macrophomina phaseolina (strain MS6)	1	K2S741	1	-	Macrophomina phaseolina	Macrophomina	Botryosphaeriaceae	Botryosphaeriales	Dothideomycetes	Pezizomycotina	Ascomycota
1287680	Botryosphaeria parva (strain UCR-NP2)	1	R1ES61	1	-	Neofusicoccum parvum	Neofusicoccum	Botryosphaeriaceae	Botryosphaeriales	Dothideomycetes	Pezizomycotina	Ascomycota
1314780	Piedraia hortae CBS 48064	1	A0A6A7BU12	1	-	Piedraia hortae	Piedraia	Piedraiaceae	Capnodiales	Dothideomycetes	Pezizomycotina	Ascomycota
1507870	Rachicladosporium antarcticum	2	A0A1V8S8R6, A0A1V8TES9	2	-	Cryoendolithus antarcticus	Cryoendolithus	Cladosporiaceae	Cladosporiales	Dothideomycetes	Pezizomycotina	Ascomycota
1974281	Rachicladosporium sp CCFEE 5018	2	A0A1V8UVC0, A0A1V8V0P1	2	-	Rachicladosporium sp. CCFEE 5018	Rachicladosporium	Cladosporiaceae	Cladosporiales	Dothideomycetes	Pezizomycotina	Ascomycota
1043003	Aureobasidium melanogenum CBS 110374	1	A0A074VLD8	1	-	Aureobasidium melanogenum	Aureobasidium	Saccotheciaceae	Dothideales	Dothideomycetes	Pezizomycotina	Ascomycota
1043004	Aureobasidium namibiae CBS 14797	1	A0A074WW76	1	-	Aureobasidium namibiae	Aureobasidium	Saccotheciaceae	Dothideales	Dothideomycetes	Pezizomycotina	Ascomycota
1043002	Aureobasidium pullulans EXF-150	1	A0A074XT64	1	-	Aureobasidium pullulans	Aureobasidium	Saccotheciaceae	Dothideales	Dothideomycetes	Pezizomycotina	Ascomycota
1043005	Aureobasidium subglaciale (strain EXF-2481)	1	A0A074Z306	1	-	Aureobasidium subglaciale	Aureobasidium	Saccotheciaceae	Dothideales	Dothideomycetes	Pezizomycotina	Ascomycota
1392243	Eremomyces bilateralis CBS 781.70	1	A0A6G1GBI1	1	-	Eremomyces bilateralis	Eremomyces	Eremomycetaceae	Eremomycetales	Dothideomycetes	Pezizomycotina	Ascomycota
578093	Lineolata rhizophorae	1	A0A6A6PEE0	1	-	Lineolata rhizophorae	Lineolata	Lineolataceae	Lineolatales	Dothideomycetes	Pezizomycotina	Ascomycota
703497	Microthyrium microscopicum	1	A0A6A6UFI6	1	-	Microthyrium microscopicum	Microthyrium	Microthyriaceae	Microthyriales	Dothideomycetes	Pezizomycotina	Ascomycota
1314786	Dissoconium aciculare CBS 34282	1	A0A6J3M2P6	1	-	Dissoconium aciculare	Dissoconium	Dissoconiaceae	Mycosphaerellales	Dothideomycetes	Pezizomycotina	Ascomycota
357750	Cercospora berteroae	1	A0A2S6C1B7	1	-	Cercospora berteroae	Cercospora	Mycosphaerellaceae	Mycosphaerellales	Dothideomycetes	Pezizomycotina	Ascomycota
122368	Cercospora beticola	1	A0A2G5I748	1	-	Cercospora beticola	Cercospora	Mycosphaerellaceae	Mycosphaerellales	Dothideomycetes	Pezizomycotina	Ascomycota
717836	Cercospora zeae-maydis SCOH1-5	1	A0A6A6FN34	1	-	Cercospora zeae-maydis	Cercospora	Mycosphaerellaceae	Mycosphaerellales	Dothideomycetes	Pezizomycotina	Ascomycota
675120	Dothistroma septosporum (strain NZE10 / CBS 128990)	1	N1Q253	1	-	Dothistroma septosporum	Dothistroma	Mycosphaerellaceae	Mycosphaerellales	Dothideomycetes	Pezizomycotina	Ascomycota
5499	Passalora fulva	1	A0A1P8YXT3	1	-	Fulvia fulva	Fulvia	Mycosphaerellaceae	Mycosphaerellales	Dothideomycetes	Pezizomycotina	Ascomycota
321146	Pseudocercospora eumusae	1	A0A139HK20	1	-	Pseudocercospora eumusae	Pseudocercospora	Mycosphaerellaceae	Mycosphaerellales	Dothideomycetes	Pezizomycotina	Ascomycota
383855	Pseudocercospora fijiensis (strain CIRAD86)	1	N1Q6W0	1	-	Pseudocercospora fijiensis	Pseudocercospora	Mycosphaerellaceae	Mycosphaerellales	Dothideomycetes	Pezizomycotina	Ascomycota
113226	Pseudocercospora musae	1	A0A139I6R6	1	-	Pseudocercospora musae	Pseudocercospora	Mycosphaerellaceae	Mycosphaerellales	Dothideomycetes	Pezizomycotina	Ascomycota
112498	Ramularia collo-cygni	1	A0A2D3UXM6	1	-	Ramularia collo-cygni	Ramularia	Mycosphaerellaceae	Mycosphaerellales	Dothideomycetes	Pezizomycotina	Ascomycota
692275	Sphaerulina musiva (strain SO2202)	1	N1QK68	1	-	Sphaerulina musiva	Sphaerulina	Mycosphaerellaceae	Mycosphaerellales	Dothideomycetes	Pezizomycotina	Ascomycota
1080233	Zasmidium cellare ATCC 36951	1	A0A6A6CVS2	1	-	Zasmidium cellare	Zasmidium	Mycosphaerellaceae	Mycosphaerellales	Dothideomycetes	Pezizomycotina	Ascomycota
1047168	Zymoseptoria brevis	1	A0A0F4GVC1	1	-	Zymoseptoria brevis	Zymoseptoria	Mycosphaerellaceae	Mycosphaerellales	Dothideomycetes	Pezizomycotina	Ascomycota
336722	Zymoseptoria tritici IPO323	1	F9WY20	1	-	Zymoseptoria tritici	Zymoseptoria	Mycosphaerellaceae	Mycosphaerellales	Dothideomycetes	Pezizomycotina	Ascomycota
1276529	Zymoseptoria tritici ST99CH_1A5	1	A0A1Y6L857	1	-	Zymoseptoria tritici	Zymoseptoria	Mycosphaerellaceae	Mycosphaerellales	Dothideomycetes	Pezizomycotina	Ascomycota
1276532	Zymoseptoria tritici ST99CH_1E4	1	A0A2H1FLH8	1	-	Zymoseptoria tritici	Zymoseptoria	Mycosphaerellaceae	Mycosphaerellales	Dothideomycetes	Pezizomycotina	Ascomycota
1276538	Zymoseptoria tritici ST99CH_3D7	1	A0A1X7RF24	1	-	Zymoseptoria tritici	Zymoseptoria	Mycosphaerellaceae	Mycosphaerellales	Dothideomycetes	Pezizomycotina	Ascomycota
766039	Acidomyces richmondensis BFW	1	A0A150UVD2	1	-	Acidomyces sp. 'richmondensis'	Acidomyces	Teratosphaeriaceae	Mycosphaerellales	Dothideomycetes	Pezizomycotina	Ascomycota
717646	Baudoinia panamericana (strain UAMH 10762)	1	M2NJL0	1	-	Baudoinia panamericana	Baudoinia	Teratosphaeriaceae	Mycosphaerellales	Dothideomycetes	Pezizomycotina	Ascomycota
329885	Friedmanniomyces endolithicus	2	A0A4U0UGR9, A0A4U0ULB3	2	-	Friedmanniomyces endolithicus	Friedmanniomyces	Teratosphaeriaceae	Mycosphaerellales	Dothideomycetes	Pezizomycotina	Ascomycota
329884	Friedmanniomyces simplex	1	A0A4U0XHR2	1	-	Friedmanniomyces simplex	Friedmanniomyces	Teratosphaeriaceae	Mycosphaerellales	Dothideomycetes	Pezizomycotina	Ascomycota
1157616	Hortaea werneckii EXF-2000	2	A0A1Z5SXM6, A0A1Z5TPH5	2	-	Hortaea werneckii	Hortaea	Teratosphaeriaceae	Mycosphaerellales	Dothideomycetes	Pezizomycotina	Ascomycota
245834	Neohortaea acidophila	1	A0A6A6PXZ8	1	-	Neohortaea acidophila	Neohortaea	Teratosphaeriaceae	Mycosphaerellales	Dothideomycetes	Pezizomycotina	Ascomycota
706561	Hortaea thailandica	1	A0A4U0TKX5	1	-	Salinomyces thailandica	Salinomyces	Teratosphaeriaceae	Mycosphaerellales	Dothideomycetes	Pezizomycotina	Ascomycota
161662	Teratosphaeria nubilosa	1	A0A6G1LP69	1	-	Teratosphaeria nubilosa	Teratosphaeria	Teratosphaeriaceae	Mycosphaerellales	Dothideomycetes	Pezizomycotina	Ascomycota
302913	Elsinoe ampelina	1	A0A6A6G5C4	1	-	Elsinoe ampelina	Elsinoe	Elsinoaceae	Myriangiales	Dothideomycetes	Pezizomycotina	Ascomycota
40998	Elsinoe australis	2	A0A2P7YJ20, A0A4U7AJN5	2	-	Elsinoe australis	Elsinoe	Elsinoaceae	Myriangiales	Dothideomycetes	Pezizomycotina	Ascomycota
2082308	Sphaceloma murrayae	1	A0A2K1QNL1	1	-	Sphaceloma murrayae	Sphaceloma	Elsinoaceae	Myriangiales	Dothideomycetes	Pezizomycotina	Ascomycota
390894	Lophium mytilinum	1	A0A6A6RD80	1	-	Lophium mytilinum	Lophium	Mytilinidiaceae	Mytilinidiales	Dothideomycetes	Pezizomycotina	Ascomycota
574789	Mytilinidion resinicola	1	A0A6A6Z972	1	-	Mytilinidion resinicola	Mytilinidion	Mytilinidiaceae	Mytilinidiales	Dothideomycetes	Pezizomycotina	Ascomycota
1168221	Coniosporium apollinis (strain CBS 100218)	1	R7YQG8	1	-	Coniosporium apollinis	Coniosporium	Fam_of_Coniosporium	Ord_of_Coniosporium	Dothideomycetes	Pezizomycotina	Ascomycota
331657	Cryomyces minteri	2	A0A4U0X6K9, A0A4U0X785	2	-	Cryomyces minteri	Cryomyces	Fam_of_Cryomyces	Ord_of_Cryomyces	Dothideomycetes	Pezizomycotina	Ascomycota
286661	Peltaster fructicola.	1	A0A6H0XP95	1	-	Peltaster fructicola	Peltaster	Fam_of_Peltaster	Ord_of_Peltaster	Dothideomycetes	Pezizomycotina	Ascomycota
1314779	Zopfia rhizophila CBS 207.26	1	A0A6A6DU98	1	-	Zopfia rhizophila	Zopfia	Zopfiaceae	Ord_of_Zopfiaceae	Dothideomycetes	Pezizomycotina	Ascomycota
703511	Trichodelitschia bisporula	1	A0A6G1I3R8	1	-	Trichodelitschia bisporula	Trichodelitschia	Phaeotrichaceae	Phaeotrichales	Dothideomycetes	Pezizomycotina	Ascomycota
1392246	Amniculicola lignicola CBS 123094	1	A0A6A5WGD3	1	-	Amniculicola lignicola	Amniculicola	Amniculicolaceae	Pleosporales	Dothideomycetes	Pezizomycotina	Ascomycota
1448308	Corynespora cassiicola Philippines	1	A0A2T2NK84	1	-	Corynespora cassiicola	Corynespora	Corynesporascaceae	Pleosporales	Dothideomycetes	Pezizomycotina	Ascomycota
765867	Pyrenochaeta sp DS3sAY3a	1	A0A178DKY7	1	-	Pyrenochaeta sp. DS3sAY3a	Pyrenochaeta	Cucurbitariaceae	Pleosporales	Dothideomycetes	Pezizomycotina	Ascomycota
706981	Clathrospora elynae	1	A0A6A5T044	1	-	Clathrospora elynae	Clathrospora	Diademaceae	Pleosporales	Dothideomycetes	Pezizomycotina	Ascomycota
5454	Didymella rabiei	1	A0A162ZWB2	1	-	Ascochyta rabiei	Ascochyta	Didymellaceae	Pleosporales	Dothideomycetes	Pezizomycotina	Ascomycota
1150837	Didymella exigua CBS 18355	1	A0A6A5RLA9	1	-	Didymella exigua	Didymella	Didymellaceae	Pleosporales	Dothideomycetes	Pezizomycotina	Ascomycota
105696	Epicoccum nigrum	1	A0A1Y2M768	1	-	Epicoccum nigrum	Epicoccum	Didymellaceae	Pleosporales	Dothideomycetes	Pezizomycotina	Ascomycota
1447943	Bimuria novae-zelandiae CBS 10779	1	A0A6A5VGN0	1	-	Bimuria novae-zelandiae	Bimuria	Didymosphaeriaceae	Pleosporales	Dothideomycetes	Pezizomycotina	Ascomycota
1460663	Paraphaeosphaeria sporulosa	1	A0A177CNX0	1	-	Paraphaeosphaeria sporulosa	Paraphaeosphaeria	Didymosphaeriaceae	Pleosporales	Dothideomycetes	Pezizomycotina	Ascomycota
1392245	Dothidotthia symphoricarpi CBS 119687	1	A0A6A6A7Q5	1	-	Dothidotthia symphoricarpi	Dothidotthia	Dothidotthiaceae	Pleosporales	Dothideomycetes	Pezizomycotina	Ascomycota
1450172	Aaosphaeria arxii CBS 17579	1	A0A6A5XRW4	1	-	Aaosphaeria arxii	Aaosphaeria	Fam_of_Aaosphaeria	Pleosporales	Dothideomycetes	Pezizomycotina	Ascomycota
100035	Massariosphaeria phaeospora	1	A0A7C8M4L3	1	-	Massariosphaeria phaeospora	Massariosphaeria	Fam_of_Massariosphaeria	Pleosporales	Dothideomycetes	Pezizomycotina	Ascomycota
1168545	Lentithecium fluviatile CBS 122367	1	A0A6G1JEZ8	1	-	Lentithecium fluviatile	Lentithecium	Lentitheciaceae	Pleosporales	Dothideomycetes	Pezizomycotina	Ascomycota
50730	Ampelomyces quisqualis	1	A0A6A5QUY3	1	-	Ampelomyces quisqualis	Ampelomyces	Leptosphaeriaceae	Pleosporales	Dothideomycetes	Pezizomycotina	Ascomycota
985895	Leptosphaeria maculans (strain JN3 / isolate v2313 / race Av1-4-5-6-7-8)	1	E5A5D3	1	-	Plenodomus lingam	Plenodomus	Leptosphaeriaceae	Pleosporales	Dothideomycetes	Pezizomycotina	Ascomycota
1408161	Plenodomus tracheiphilus IPT5	1	A0A6A7B8M5	1	-	Plenodomus tracheiphilus	Plenodomus	Leptosphaeriaceae	Pleosporales	Dothideomycetes	Pezizomycotina	Ascomycota
1231657	Clohesyomyces aquaticus	1	A0A1Y1ZSK3	1	-	Clohesyomyces aquaticus	Clohesyomyces	Lindgomycetaceae	Pleosporales	Dothideomycetes	Pezizomycotina	Ascomycota
1314788	Lophiostoma macrostomum CBS 122681	1	A0A6A6SMX3	1	-	Lophiostoma macrostomum	Lophiostoma	Lophiostomataceae	Pleosporales	Dothideomycetes	Pezizomycotina	Ascomycota
690887	Lophiotrema nucula	1	A0A6A5ZTZ5	1	-	Lophiotrema nucula	Lophiotrema	Lophiotremataceae	Pleosporales	Dothideomycetes	Pezizomycotina	Ascomycota
147558	Byssothecium circinans	1	A0A6A5TEJ9	1	-	Byssothecium circinans	Byssothecium	Massarinaceae	Pleosporales	Dothideomycetes	Pezizomycotina	Ascomycota
1395130	Massarina eburnea CBS 47364	1	A0A6A6S8P7	1	-	Massarina eburnea	Massarina	Massarinaceae	Pleosporales	Dothideomycetes	Pezizomycotina	Ascomycota
765868	Stagonospora sp SRC1lsM3a	1	A0A178ADL7	1	-	Stagonospora sp. SRC1lsM3a	Stagonospora	Massarinaceae	Pleosporales	Dothideomycetes	Pezizomycotina	Ascomycota
1314802	Melanomma pulvis-pyrius CBS 10977	1	A0A6A6WZF8	1	-	Melanomma pulvis-pyrius	Melanomma	Melanommataceae	Pleosporales	Dothideomycetes	Pezizomycotina	Ascomycota
97972	Periconia macrospinosa	1	A0A2V1D8N0	1	-	Periconia macrospinosa	Periconia	Periconiaceae	Pleosporales	Dothideomycetes	Pezizomycotina	Ascomycota
1469910	Ophiobolus disseminans	1	A0A6A6ZPE3	1	-	Ophiobolus disseminans	Ophiobolus	Phaeosphaeriaceae	Pleosporales	Dothideomycetes	Pezizomycotina	Ascomycota
321614	Phaeosphaeria nodorum (strain SN15 / ATCC MYA-4574 / FGSC 10173)	1	Q0UCC2	1	-	Parastagonospora nodorum	Parastagonospora	Phaeosphaeriaceae	Pleosporales	Dothideomycetes	Pezizomycotina	Ascomycota
1314801	Pleomassaria siparia CBS 27974	1	A0A6G1KBW0	1	-	Pleomassaria siparia	Pleomassaria	Pleomassariaceae	Pleosporales	Dothideomycetes	Pezizomycotina	Ascomycota
5599	Alternaria alternata	2	A0A177DD50, A0A4Q4NAA1	2	-	Alternaria alternata	Alternaria	Pleosporaceae	Pleosporales	Dothideomycetes	Pezizomycotina	Ascomycota
156630	Alternaria arborescens	1	A0A4Q4SPF2	1	-	Alternaria arborescens	Alternaria	Pleosporaceae	Pleosporales	Dothideomycetes	Pezizomycotina	Ascomycota
119927	Alternaria tenuissima	2	A0A4Q4MPD3, A0A4Q4P5U7	2	-	Alternaria tenuissima	Alternaria	Pleosporaceae	Pleosporales	Dothideomycetes	Pezizomycotina	Ascomycota
665024	Cochliobolus heterostrophus (strain C4 / ATCC 48331 / race T)	1	N4XVG8	1	-	Bipolaris maydis	Bipolaris	Pleosporaceae	Pleosporales	Dothideomycetes	Pezizomycotina	Ascomycota
701091	Cochliobolus heterostrophus (strain C5 / ATCC 48332 / race O)	1	M2URV0	1	-	Bipolaris maydis	Bipolaris	Pleosporaceae	Pleosporales	Dothideomycetes	Pezizomycotina	Ascomycota
930090	Bipolaris oryzae ATCC 44560	1	W6ZM72	1	-	Bipolaris oryzae	Bipolaris	Pleosporaceae	Pleosporales	Dothideomycetes	Pezizomycotina	Ascomycota
665912	Cochliobolus sativus (strain ND90Pr / ATCC 201652)	1	M2S8L1	1	-	Bipolaris sorokiniana	Bipolaris	Pleosporaceae	Pleosporales	Dothideomycetes	Pezizomycotina	Ascomycota
930091	Bipolaris victoriae FI3	1	W7F0Y9	1	-	Bipolaris victoriae	Bipolaris	Pleosporaceae	Pleosporales	Dothideomycetes	Pezizomycotina	Ascomycota
930089	Bipolaris zeicola 26-R-13	1	W6Y618	1	-	Bipolaris zeicola	Bipolaris	Pleosporaceae	Pleosporales	Dothideomycetes	Pezizomycotina	Ascomycota
184978	Decorospora gaudefroyi	1	A0A6A5K883	1	-	Decorospora gaudefroyi	Decorospora	Pleosporaceae	Pleosporales	Dothideomycetes	Pezizomycotina	Ascomycota
671987	Setosphaeria turcica (strain 28A)	1	R0KBU0	1	-	Exserohilum turcicum	Exserohilum	Pleosporaceae	Pleosporales	Dothideomycetes	Pezizomycotina	Ascomycota
1302712	Pyrenophora seminiperda CCB06	1	A0A3M7M8A8	1	-	Pyrenophora seminiperda	Pyrenophora	Pleosporaceae	Pleosporales	Dothideomycetes	Pezizomycotina	Ascomycota
861557	Pyrenophora teres	1	E3S987	1	-	Pyrenophora teres	Pyrenophora	Pleosporaceae	Pleosporales	Dothideomycetes	Pezizomycotina	Ascomycota
97479	Pyrenophora teres f teres	1	A0A6S6W243	1	-	Pyrenophora teres	Pyrenophora	Pleosporaceae	Pleosporales	Dothideomycetes	Pezizomycotina	Ascomycota
426418	Pyrenophora tritici-repentis (strain Pt-1C-BFP)	1	B2WJ67	1	-	Pyrenophora tritici-repentis	Pyrenophora	Pleosporaceae	Pleosporales	Dothideomycetes	Pezizomycotina	Ascomycota
183478	Stemphylium lycopersici	1	A0A364N5E4	1	-	Stemphylium lycopersici	Stemphylium	Pleosporaceae	Pleosporales	Dothideomycetes	Pezizomycotina	Ascomycota
1340428	Sporormia fimetaria CBS 119925	1	A0A6A6V944	1	-	Sporormia fimetaria	Sporormia	Sporormiaceae	Pleosporales	Dothideomycetes	Pezizomycotina	Ascomycota
318751	Westerdykella ornata	1	A0A6A6JR82	1	-	Westerdykella ornata	Westerdykella	Sporormiaceae	Pleosporales	Dothideomycetes	Pezizomycotina	Ascomycota
390896	Trematosphaeria pertusa	1	A0A6A6IL77	1	-	Trematosphaeria pertusa	Trematosphaeria	Trematosphaeriaceae	Pleosporales	Dothideomycetes	Pezizomycotina	Ascomycota
1048519	Viridothelium virens	1	A0A6A6HIZ3	1	-	Viridothelium virens	Viridothelium	Trypetheliaceae	Trypetheliales	Dothideomycetes	Pezizomycotina	Ascomycota
253628	Verruconis gallopava	1	A0A0D2AAD9	1	-	Verruconis gallopava	Verruconis	Sympoventuriaceae	Venturiales	Dothideomycetes	Pezizomycotina	Ascomycota
50376	Venturia effusa	2	A0A517L289, A0A517LJX8	2	-	Venturia effusa	Venturia	Venturiaceae	Venturiales	Dothideomycetes	Pezizomycotina	Ascomycota
86259	Venturia nashicola	2	A0A4Z1NVI8, A0A4Z1PE76	2	-	Venturia nashicola	Venturia	Venturiaceae	Venturiales	Dothideomycetes	Pezizomycotina	Ascomycota
1220924	Cyphellophora europaea CBS 101466	2	W2RX68, W2S4N8	1	1	Cyphellophora europaea	Cyphellophora	Cyphellophoraceae	Chaetothyriales	Eurotiomycetes	Pezizomycotina	Ascomycota
1182541	Capronia coronata CBS 61796	2	W9Y1L1, W9YBG0	1	1	Capronia coronata	Capronia	Herpotrichiellaceae	Chaetothyriales	Eurotiomycetes	Pezizomycotina	Ascomycota
1182542	Capronia epimyces CBS 60696	2	W9X9S3, W9YE77	1	1	Capronia epimyces	Capronia	Herpotrichiellaceae	Chaetothyriales	Eurotiomycetes	Pezizomycotina	Ascomycota
1442370	Cladophialophora bantiana CBS 17352	2	A0A0D2HJE6, A0A0D2HSB4	1	1	Cladophialophora bantiana	Cladophialophora	Herpotrichiellaceae	Chaetothyriales	Eurotiomycetes	Pezizomycotina	Ascomycota
1279043	Cladophialophora carrionii CBS 16054	2	V9D3G1, V9DEU7	1	1	Cladophialophora carrionii	Cladophialophora	Herpotrichiellaceae	Chaetothyriales	Eurotiomycetes	Pezizomycotina	Ascomycota
86049	Cladophialophora carrionii KSF	2	A0A1C1CFN0, A0A1C1CIW6	1	1	Cladophialophora carrionii	Cladophialophora	Herpotrichiellaceae	Chaetothyriales	Eurotiomycetes	Pezizomycotina	Ascomycota
569365	Cladophialophora immunda	2	A0A0D2BVX4, A0A0D2C0B2	1	1	Cladophialophora immunda	Cladophialophora	Herpotrichiellaceae	Chaetothyriales	Eurotiomycetes	Pezizomycotina	Ascomycota
1182543	Cladophialophora psammophila CBS 110553	2	W9WRK2, W9WWK9	1	1	Cladophialophora psammophila	Cladophialophora	Herpotrichiellaceae	Chaetothyriales	Eurotiomycetes	Pezizomycotina	Ascomycota
1182544	Cladophialophora yegresii CBS 114405	2	W9VN02, W9WGJ6	1	1	Cladophialophora yegresii	Cladophialophora	Herpotrichiellaceae	Chaetothyriales	Eurotiomycetes	Pezizomycotina	Ascomycota
1182545	Exophiala aquamarina CBS 119918	2	A0A072PDX5, A0A072PK59	1	1	Exophiala aquamarina	Exophiala	Herpotrichiellaceae	Chaetothyriales	Eurotiomycetes	Pezizomycotina	Ascomycota
858893	Exophiala dermatitidis (strain ATCC 34100 / CBS 52576 / NIH/UT8656)	2	H6BT08, H6C4Z9	1	1	Exophiala dermatitidis	Exophiala	Herpotrichiellaceae	Chaetothyriales	Eurotiomycetes	Pezizomycotina	Ascomycota
212818	Exophiala mesophila	3	A0A0D1Y383, A0A0D1ZUQ4, A0A438N5X0	2	1	Exophiala mesophila	Exophiala	Herpotrichiellaceae	Chaetothyriales	Eurotiomycetes	Pezizomycotina	Ascomycota
215243	Exophiala oligosperma	2	A0A0D2CG50, A0A0D2DBE6	1	1	Exophiala oligosperma	Exophiala	Herpotrichiellaceae	Chaetothyriales	Eurotiomycetes	Pezizomycotina	Ascomycota
1016849	Exophiala sideris	2	A0A0D1X888, A0A0D1YS51	1	1	Exophiala sideris	Exophiala	Herpotrichiellaceae	Chaetothyriales	Eurotiomycetes	Pezizomycotina	Ascomycota
91928	Exophiala spinifera	2	A0A0D2B5H7, A0A0D2BLN3	1	1	Exophiala spinifera	Exophiala	Herpotrichiellaceae	Chaetothyriales	Eurotiomycetes	Pezizomycotina	Ascomycota
348802	Exophiala xenobiotica	2	A0A0D2BSN8, A0A0D2D7G4	1	1	Exophiala xenobiotica	Exophiala	Herpotrichiellaceae	Chaetothyriales	Eurotiomycetes	Pezizomycotina	Ascomycota
1367422	Fonsecaea erecta	2	A0A178Z646, A0A178ZBJ5	1	1	Fonsecaea erecta	Fonsecaea	Herpotrichiellaceae	Chaetothyriales	Eurotiomycetes	Pezizomycotina	Ascomycota
254056	Fonsecaea monophora	2	A0A177EQ99, A0A177EZX5	1	1	Fonsecaea monophora	Fonsecaea	Herpotrichiellaceae	Chaetothyriales	Eurotiomycetes	Pezizomycotina	Ascomycota
1442371	Fonsecaea multimorphosa CBS 102226	2	A0A0D2H2P2, A0A0D2IRG0	1	1	Fonsecaea multimorphosa	Fonsecaea	Herpotrichiellaceae	Chaetothyriales	Eurotiomycetes	Pezizomycotina	Ascomycota
856822	Fonsecaea nubica	2	A0A178CL27, A0A178CYN3	1	1	Fonsecaea nubica	Fonsecaea	Herpotrichiellaceae	Chaetothyriales	Eurotiomycetes	Pezizomycotina	Ascomycota
1442368	Fonsecaea pedrosoi CBS 27137	2	A0A0D2G054, A0A0D2H800	1	1	Fonsecaea pedrosoi	Fonsecaea	Herpotrichiellaceae	Chaetothyriales	Eurotiomycetes	Pezizomycotina	Ascomycota
1664694	Phialophora attinorum	2	A0A0N0NMN6, A0A0N1HUT3	1	1	Phialophora attinorum	Phialophora	Herpotrichiellaceae	Chaetothyriales	Eurotiomycetes	Pezizomycotina	Ascomycota
1851006	Phialophora macrospora	2	A0A0D2CM28, A0A0D2F6M2	1	1	Phialophora macrospora	Phialophora	Herpotrichiellaceae	Chaetothyriales	Eurotiomycetes	Pezizomycotina	Ascomycota
1442369	Rhinocladiella mackenziei CBS 65093	2	A0A0D2II48, A0A0D2J3L6	1	1	Rhinocladiella mackenziei	Rhinocladiella	Herpotrichiellaceae	Chaetothyriales	Eurotiomycetes	Pezizomycotina	Ascomycota
690307	Aspergillus aculeatus (strain ATCC 16872 / CBS 17266 / WB 5094)	2	A0A1L9WU51, A0A1L9X8C1	1	1	Aspergillus aculeatus	Aspergillus	Aspergillaceae	Eurotiales	Eurotiomycetes	Pezizomycotina	Ascomycota
209559	Aspergillus alliaceus (Petromyces alliaceus)	2	A0A5N6FZW2, A0A5N6G7S5, A0A5N7CB37	1	1	Aspergillus alliaceus	Aspergillus	Aspergillaceae	Eurotiales	Eurotiomycetes	Pezizomycotina	Ascomycota
656916	Aspergillus arachidicola	2	A0A2G7FX25, A0A2G7FZ13, A0A5N6XYK7, A0A5N6YNX9	1	1	Aspergillus arachidicola	Aspergillus	Aspergillaceae	Eurotiales	Eurotiomycetes	Pezizomycotina	Ascomycota
36643	Aspergillus avenaceus	2	A0A5N6TV86, A0A5N6U660	1	1	Aspergillus avenaceus	Aspergillus	Aspergillaceae	Eurotiales	Eurotiomycetes	Pezizomycotina	Ascomycota
105351	Aspergillus awamori	2	A0A401KDH2, A0A401KU26	1	1	Aspergillus awamori	Aspergillus	Aspergillaceae	Eurotiales	Eurotiomycetes	Pezizomycotina	Ascomycota
1226010	Aspergillus bertholletiae	2	A0A5N7AZB8, A0A5N7B9Q7	1	1	Aspergillus bertholletiae	Aspergillus	Aspergillaceae	Eurotiales	Eurotiomycetes	Pezizomycotina	Ascomycota
109264	Aspergillus bombycis	2	A0A1F8AA31, A0A1F8AH75	1	1	Aspergillus bombycis	Aspergillus	Aspergillaceae	Eurotiales	Eurotiomycetes	Pezizomycotina	Ascomycota
767769	Aspergillus brasiliensis (strain CBS 101740 / IMI 381727 / IBT 21946)	2	A0A1L9UKY6, A0A1L9UP51	1	1	Aspergillus brasiliensis	Aspergillus	Aspergillaceae	Eurotiales	Eurotiomycetes	Pezizomycotina	Ascomycota
61420	Aspergillus caelatus	2	A0A5N7A513, A0A5N7AA72	1	1	Aspergillus caelatus	Aspergillus	Aspergillaceae	Eurotiales	Eurotiomycetes	Pezizomycotina	Ascomycota
454130	Aspergillus calidoustus	2	A0A0U5CGF7, A0A0U5HIB2	1	1	Aspergillus calidoustus	Aspergillus	Aspergillaceae	Eurotiales	Eurotiomycetes	Pezizomycotina	Ascomycota
1392248	Aspergillus campestris IBT 28561	2	A0A2I1D574, A0A2I1DGG2	1	1	Aspergillus campestris	Aspergillus	Aspergillaceae	Eurotiales	Eurotiomycetes	Pezizomycotina	Ascomycota
41067	Aspergillus candidus	2	A0A2I2F0I1, A0A2I2FPW2	1	1	Aspergillus candidus	Aspergillus	Aspergillaceae	Eurotiales	Eurotiomycetes	Pezizomycotina	Ascomycota
602072	Aspergillus carbonarius (strain ITEM 5010)	1	A0A1R3RK33	1	-	Aspergillus carbonarius	Aspergillus	Aspergillaceae	Eurotiales	Eurotiomycetes	Pezizomycotina	Ascomycota
182096	Aspergillus chevalieri	2	A0A7R7ZMT7, A0A7R7ZS62	1	1	Aspergillus chevalieri	Aspergillus	Aspergillaceae	Eurotiales	Eurotiomycetes	Pezizomycotina	Ascomycota
344612	Aspergillus clavatus (strain ATCC 1007 / CBS 51365 / DSM 816 / NCTC 3887 /NRRL 1 / QM 1276 / 107)	2	A1CDM8, A1CP67	1	1	Aspergillus clavatus	Aspergillus	Aspergillaceae	Eurotiales	Eurotiomycetes	Pezizomycotina	Ascomycota
138285	Aspergillus coremiiformis	2	A0A5N6Z5L1, A0A5N6ZDM0	1	1	Aspergillus coremiiformis	Aspergillus	Aspergillaceae	Eurotiales	Eurotiomycetes	Pezizomycotina	Ascomycota
573508	Aspergillus cristatus	2	A0A1E3BCG1, A0A1E3BGR4	1	1	Aspergillus cristatus	Aspergillus	Aspergillaceae	Eurotiales	Eurotiomycetes	Pezizomycotina	Ascomycota
1448320	Aspergillus ellipticus CBS 70779	2	A0A319CWA8, A0A319DVN7	1	1	Aspergillus ellipticus	Aspergillus	Aspergillaceae	Eurotiales	Eurotiomycetes	Pezizomycotina	Ascomycota
1448314	Aspergillus eucalypticola (strain CBS 122712 / IBT 29274)	2	A0A317UML8, A0A317W3J2	1	1	Aspergillus eucalypticola	Aspergillus	Aspergillaceae	Eurotiales	Eurotiomycetes	Pezizomycotina	Ascomycota
331117	Neosartorya fischeri (strain ATCC 1020 / DSM 3700 / CBS 54465 / FGSC A1164/ JCM 1740 / NRRL 181 / WB 181)	2	A1D222, A1DCN2	1	1	Aspergillus fischeri	Aspergillus	Aspergillaceae	Eurotiales	Eurotiomycetes	Pezizomycotina	Ascomycota
332952	Aspergillus flavus (strain ATCC 200026 / FGSC A1120 / IAM 13836 / NRRL 3357/ JCM 12722 / SRRC 167)	2	B8MX56, B8N6Z5	1	1	Aspergillus flavus	Aspergillus	Aspergillaceae	Eurotiales	Eurotiomycetes	Pezizomycotina	Ascomycota
1392242	Aspergillus flavus (strain ATCC MYA-384 / AF70)	2	A0A2P2H0L6, A0A2P2HA46	1	1	Aspergillus flavus	Aspergillus	Aspergillaceae	Eurotiales	Eurotiomycetes	Pezizomycotina	Ascomycota
330879	Aspergillus fumigatus (strain ATCC MYA-4609 / CBS 101355 / FGSC A1100 / Af293)	2	E9QQJ7, Q4WGL5	1	1	Aspergillus fumigatus	Aspergillus	Aspergillaceae	Eurotiales	Eurotiomycetes	Pezizomycotina	Ascomycota
451804	Aspergillus fumigatus (strain CBS 144.89 / FGSC A1163 / CEA10)	2	B0XRP7, B0YCQ5	1	1	Aspergillus fumigatus	Aspergillus	Aspergillaceae	Eurotiales	Eurotiomycetes	Pezizomycotina	Ascomycota
1160497	Aspergillus glaucus CBS 51665	2	A0A1L9VA08, A0A1L9VUH6	1	1	Aspergillus glaucus	Aspergillus	Aspergillaceae	Eurotiales	Eurotiomycetes	Pezizomycotina	Ascomycota
1448321	Aspergillus heteromorphus CBS 11755	2	A0A317UWN9, A0A317WWJ0	1	1	Aspergillus heteromorphus	Aspergillus	Aspergillaceae	Eurotiales	Eurotiomycetes	Pezizomycotina	Ascomycota
1450537	Aspergillus homomorphus (strain CBS 101889)	2	A0A395HYE2, A0A395IA19	1	1	Aspergillus homomorphus	Aspergillus	Aspergillaceae	Eurotiales	Eurotiomycetes	Pezizomycotina	Ascomycota
1448316	Aspergillus ibericus CBS 121593	2	A0A395GHU0, A0A395GQ38	1	1	Aspergillus ibericus	Aspergillus	Aspergillaceae	Eurotiales	Eurotiomycetes	Pezizomycotina	Ascomycota
1450541	Aspergillus indologenus CBS 11480	2	A0A2V5HZB2, A0A2V5J7F0	1	1	Aspergillus indologenus	Aspergillus	Aspergillaceae	Eurotiales	Eurotiomycetes	Pezizomycotina	Ascomycota
293939	Aspergillus lentulus	2	A0A0S7DLA3, A0A0S7DYT8	1	1	Aspergillus lentulus	Aspergillus	Aspergillaceae	Eurotiales	Eurotiomycetes	Pezizomycotina	Ascomycota
41062	Aspergillus leporis	2	A0A5N5X6N0, A0A5N5X9Q5	1	1	Aspergillus leporis	Aspergillus	Aspergillaceae	Eurotiales	Eurotiomycetes	Pezizomycotina	Ascomycota
1033177	Aspergillus kawachii (strain NBRC 4308)	2	G7XGR9, G7XKF4	1	1	Aspergillus luchuensis	Aspergillus	Aspergillaceae	Eurotiales	Eurotiomycetes	Pezizomycotina	Ascomycota
1069201	Aspergillus luchuensis	2	A0A146F117, A0A146FTY8	1	1	Aspergillus luchuensis	Aspergillus	Aspergillaceae	Eurotiales	Eurotiomycetes	Pezizomycotina	Ascomycota
1137211	Aspergillus luchuensis (strain CBS 10647)	2	A0A1M3TP69, A0A1M3TTZ1	1	1	Aspergillus luchuensis	Aspergillus	Aspergillaceae	Eurotiales	Eurotiomycetes	Pezizomycotina	Ascomycota
656917	Aspergillus minisclerotigenes	2	A0A5N6IV31, A0A5N6JM58	1	1	Aspergillus minisclerotigenes	Aspergillus	Aspergillaceae	Eurotiales	Eurotiomycetes	Pezizomycotina	Ascomycota
1810919	Aspergillus mulundensis	2	A0A3D8SBK5, A0A3D8SUU3	1	1	Aspergillus mulundensis	Aspergillus	Aspergillaceae	Eurotiales	Eurotiomycetes	Pezizomycotina	Ascomycota
1448310	Aspergillus neoniger (strain CBS 115656)	2	A0A318Y4E6, A0A318YF33	1	1	Aspergillus neoniger	Aspergillus	Aspergillaceae	Eurotiales	Eurotiomycetes	Pezizomycotina	Ascomycota
227321	Emericella nidulans (strain FGSC A4 / ATCC 38163 / CBS 11246 / NRRL 194 /M139)	2	Q5AYD3, Q5BFF4	1	1	Aspergillus nidulans	Aspergillus	Aspergillaceae	Eurotiales	Eurotiomycetes	Pezizomycotina	Ascomycota
1450533	Aspergillus lacticoffeatus (strain CBS 101883)	2	A0A319A581, A0A319AQN3	1	1	Aspergillus niger	Aspergillus	Aspergillaceae	Eurotiales	Eurotiomycetes	Pezizomycotina	Ascomycota
1353008	Aspergillus niger ATCC 13496	2	A0A370BR79, A0A370BTC2	1	1	Aspergillus niger	Aspergillus	Aspergillaceae	Eurotiales	Eurotiomycetes	Pezizomycotina	Ascomycota
425011	Aspergillus niger CBS 513.88	2	A2QMN3, A2QRS8	1	1	Aspergillus niger	Aspergillus	Aspergillaceae	Eurotiales	Eurotiomycetes	Pezizomycotina	Ascomycota
1509407	Aspergillus nomiae NRRL 13137	2	A0A0L1ISH7, A0A0L1IYQ2	1	1	Aspergillus nomiae	Aspergillus	Aspergillaceae	Eurotiales	Eurotiomycetes	Pezizomycotina	Ascomycota
1392255	Aspergillus novofumigatus (strain IBT 16806)	2	A0A2I1BZ84, A0A2I1C8F5	1	1	Aspergillus novofumigatus	Aspergillus	Aspergillaceae	Eurotiales	Eurotiomycetes	Pezizomycotina	Ascomycota
986946	Aspergillus novoparasiticus	2	A0A5N6F1K3, A0A5N6F7L0	1	1	Aspergillus novoparasiticus	Aspergillus	Aspergillaceae	Eurotiales	Eurotiomycetes	Pezizomycotina	Ascomycota
138278	Aspergillus ochraceoroseus	2	A0A0F8WJS1, A0A0F8WU43	1	1	Aspergillus ochraceoroseus	Aspergillus	Aspergillaceae	Eurotiales	Eurotiomycetes	Pezizomycotina	Ascomycota
1392256	Aspergillus ochraceoroseus IBT 24754	2	A0A2T5LNI1, A0A2T5M3E8	1	1	Aspergillus ochraceoroseus	Aspergillus	Aspergillaceae	Eurotiales	Eurotiomycetes	Pezizomycotina	Ascomycota
510516	Aspergillus oryzae (strain ATCC 42149 / RIB 40)	2	Q2UCR3, Q2USI8	1	1	Aspergillus oryzae	Aspergillus	Aspergillaceae	Eurotiales	Eurotiomycetes	Pezizomycotina	Ascomycota
1160506	Aspergillus oryzae (strain 3.042) (Yellow koji mold)	2	I8TT37, I8TWF5	1	1	Aspergillus oryzae	Aspergillus	Aspergillaceae	Eurotiales	Eurotiomycetes	Pezizomycotina	Ascomycota
5062	Aspergillus oryzae BCC7051	2	A0A1S9DQ62, A0A1S9DW34	1	1	Aspergillus oryzae	Aspergillus	Aspergillaceae	Eurotiales	Eurotiomycetes	Pezizomycotina	Ascomycota
1403190	Aspergillus parasiticus (strain ATCC 56775 / NRRL 5862 / SRRC 143 / SU-1)	2	A0A0F0I202, A0A0F0IEL4	1	1	Aspergillus parasiticus	Aspergillus	Aspergillaceae	Eurotiales	Eurotiomycetes	Pezizomycotina	Ascomycota
5067	Aspergillus parasiticus CBS 117618	2	A0A5N6DCG4, A0A5N6E1N5	1	1	Aspergillus parasiticus	Aspergillus	Aspergillaceae	Eurotiales	Eurotiomycetes	Pezizomycotina	Ascomycota
1353007	Aspergillus phoenicis ATCC 13157	2	A0A370PBE5, A0A370Q0T6	1	1	Aspergillus phoenicis	Aspergillus	Aspergillaceae	Eurotiales	Eurotiomycetes	Pezizomycotina	Ascomycota
1506151	Aspergillus pseudonomiae	2	A0A5N6IJL3, A0A5N7D687	1	1	Aspergillus pseudonomiae	Aspergillus	Aspergillaceae	Eurotiales	Eurotiomycetes	Pezizomycotina	Ascomycota
132259	Aspergillus pseudotamarii	2	A0A5N6SRT0, A0A5N6TAG4	1	1	Aspergillus pseudotamarii	Aspergillus	Aspergillaceae	Eurotiales	Eurotiomycetes	Pezizomycotina	Ascomycota
1220207	Aspergillus puulaauensis	2	A0A7R7XD28, A0A7R7XXZ2	1	1	Aspergillus puulaauensis	Aspergillus	Aspergillaceae	Eurotiales	Eurotiomycetes	Pezizomycotina	Ascomycota
308745	Aspergillus rambellii	2	A0A0F8UVH1, A0A0F8XTF4	1	1	Aspergillus rambellii	Aspergillus	Aspergillaceae	Eurotiales	Eurotiomycetes	Pezizomycotina	Ascomycota
1388766	Aspergillus ruber CBS 135680	2	A0A017SQ79, A0A017SQX6	1	1	Aspergillus ruber	Aspergillus	Aspergillaceae	Eurotiales	Eurotiomycetes	Pezizomycotina	Ascomycota
1450539	Aspergillus saccharolyticus JOP 1030-1	2	A0A318ZME1, A0A319A9D7	1	1	Aspergillus saccharolyticus	Aspergillus	Aspergillaceae	Eurotiales	Eurotiomycetes	Pezizomycotina	Ascomycota
2070753	Aspergillus sclerotialis	2	A0A3A2Z8C2, A0A3A2ZDT0	1	1	Aspergillus sclerotialis	Aspergillus	Aspergillaceae	Eurotiales	Eurotiomycetes	Pezizomycotina	Ascomycota
1448318	Aspergillus sclerotiicarbonarius (strain CBS 121057 / IBT 28362)	2	A0A319DU60, A0A319ERF3	1	1	Aspergillus sclerotiicarbonarius	Aspergillus	Aspergillaceae	Eurotiales	Eurotiomycetes	Pezizomycotina	Ascomycota
1450535	Aspergillus sclerotioniger CBS 115572	2	A0A317X7Y2, A0A317XCF3	1	1	Aspergillus sclerotioniger	Aspergillus	Aspergillaceae	Eurotiales	Eurotiomycetes	Pezizomycotina	Ascomycota
1034303	Aspergillus sergii	2	A0A5N6XCP8, A0A5N6XKT1	1	1	Aspergillus sergii	Aspergillus	Aspergillaceae	Eurotiales	Eurotiomycetes	Pezizomycotina	Ascomycota
1960876	Aspergillus sp. HF37	1	A0A3M2T446	-	1	Aspergillus sp. HF37	Aspergillus	Aspergillaceae	Eurotiales	Eurotiomycetes	Pezizomycotina	Ascomycota
1392250	Aspergillus steynii IBT 23096	2	A0A2I2FZK5, A0A2I2GHH1	1	1	Aspergillus steynii	Aspergillus	Aspergillaceae	Eurotiales	Eurotiomycetes	Pezizomycotina	Ascomycota
1036612	Aspergillus sydowii CBS 59365	2	A0A1L9T6W2, A0A1L9TTS5	1	1	Aspergillus sydowii	Aspergillus	Aspergillaceae	Eurotiales	Eurotiomycetes	Pezizomycotina	Ascomycota
482145	Aspergillus taichungensis	2	A0A2J5HPX5, A0A2J5I1R6	1	1	Aspergillus taichungensis	Aspergillus	Aspergillaceae	Eurotiales	Eurotiomycetes	Pezizomycotina	Ascomycota
41984	Aspergillus tamarii	2	A0A5N6UGP9, A0A5N6UIK8	1	1	Aspergillus tamarii	Aspergillus	Aspergillaceae	Eurotiales	Eurotiomycetes	Pezizomycotina	Ascomycota
1220188	Aspergillus tanneri	2	A0A4S3J5V3, A0A4S3JY23, A0A5M9N2F2	1	1	Aspergillus tanneri	Aspergillus	Aspergillaceae	Eurotiales	Eurotiomycetes	Pezizomycotina	Ascomycota
341663	Aspergillus terreus (strain NIH 2624 / FGSC A1156)	2	Q0CIU5, Q0D0D8	1	1	Aspergillus terreus	Aspergillus	Aspergillaceae	Eurotiales	Eurotiomycetes	Pezizomycotina	Ascomycota
33178	Aspergillus terreus (ATCC 20542)	2	A0A5M3YVX3, A0A5M3Z7A0	1	1	Aspergillus terreus	Aspergillus	Aspergillaceae	Eurotiales	Eurotiomycetes	Pezizomycotina	Ascomycota
41047	Aspergillus thermomutatus	2	A0A397G387, A0A397HRY5	1	1	Aspergillus thermomutatus	Aspergillus	Aspergillaceae	Eurotiales	Eurotiomycetes	Pezizomycotina	Ascomycota
1034304	Aspergillus transmontanensis	2	A0A5N6VLD3, A0A5N6W7B9	1	1	Aspergillus transmontanensis	Aspergillus	Aspergillaceae	Eurotiales	Eurotiomycetes	Pezizomycotina	Ascomycota
767770	Aspergillus tubingensis (strain CBS 13448)	2	A0A1L9MXP2, A0A1L9NPB5	1	1	Aspergillus tubingensis	Aspergillus	Aspergillaceae	Eurotiales	Eurotiomycetes	Pezizomycotina	Ascomycota
1245748	Aspergillus turcosus HMR AF 1038	2	A0A3R7F784, A0A421D3S7	1	1	Aspergillus turcosus	Aspergillus	Aspergillaceae	Eurotiales	Eurotiomycetes	Pezizomycotina	Ascomycota
1245748	Aspergillus turcosus HMR AF 23	2	A0A397H1T0, A0A397IAQ7	1	1	Aspergillus turcosus	Aspergillus	Aspergillaceae	Eurotiales	Eurotiomycetes	Pezizomycotina	Ascomycota
1448315	Aspergillus uvarum CBS 121591	2	A0A319C912, A0A319CFQ2	1	1	Aspergillus uvarum	Aspergillus	Aspergillaceae	Eurotiales	Eurotiomycetes	Pezizomycotina	Ascomycota
1448311	Aspergillus vadensis (strain CBS 113365 / IMI 142717 / IBT 24658)	2	A0A319AXV6, A0A319BW63	1	1	Aspergillus vadensis	Aspergillus	Aspergillaceae	Eurotiales	Eurotiomycetes	Pezizomycotina	Ascomycota
1036611	Aspergillus versicolor CBS 58365	2	A0A1L9P5X0, A0A1L9PZV0	1	1	Aspergillus versicolor	Aspergillus	Aspergillaceae	Eurotiales	Eurotiomycetes	Pezizomycotina	Ascomycota
1450538	Aspergillus violaceofuscus (strain CBS 115571)	2	A0A2V5GU06, A0A2V5HIP4	1	1	Aspergillus violaceofuscus	Aspergillus	Aspergillaceae	Eurotiales	Eurotiomycetes	Pezizomycotina	Ascomycota
1341132	Aspergillus welwitschiae	2	A0A3F3Q3E8, A0A3F3QHZ6	1	1	Aspergillus welwitschiae	Aspergillus	Aspergillaceae	Eurotiales	Eurotiomycetes	Pezizomycotina	Ascomycota
1073089	Aspergillus wentii DTO 134E9	2	A0A1L9RJH9, A0A1L9S3S5	1	1	Aspergillus wentii	Aspergillus	Aspergillaceae	Eurotiales	Eurotiomycetes	Pezizomycotina	Ascomycota
5098	Monascus purpureus	2	A0A507QU19, A0A507R3L1	1	1	Monascus purpureus	Monascus	Aspergillaceae	Eurotiales	Eurotiomycetes	Pezizomycotina	Ascomycota
1073090	Penicilliopsis zonata CBS 50665	2	A0A1L9SIV9, A0A1L9SS44	1	1	Penicilliopsis zonata	Penicilliopsis	Aspergillaceae	Eurotiales	Eurotiomycetes	Pezizomycotina	Ascomycota
416450	Penicillium antarcticum	1	A0A1V6PU70	1	-	Penicillium antarcticum	Penicillium	Aspergillaceae	Eurotiales	Eurotiomycetes	Pezizomycotina	Ascomycota
1835702	Penicillium arizonense	2	A0A1F5LNK2, A0A1F5LVK0	1	1	Penicillium arizonense	Penicillium	Aspergillaceae	Eurotiales	Eurotiomycetes	Pezizomycotina	Ascomycota
104259	Penicillium brasilianum LaBioMMi 136	2	A0A1S9REX6, A0A1S9RXY2	1	1	Penicillium brasilianum	Penicillium	Aspergillaceae	Eurotiales	Eurotiomycetes	Pezizomycotina	Ascomycota
104259	Penicillium brasilianum MG11	2	A0A0F7U3D2, A0A0F7VIK9	1	1	Penicillium brasilianum	Penicillium	Aspergillaceae	Eurotiales	Eurotiomycetes	Pezizomycotina	Ascomycota
1429867	Penicillium camemberti FM 013	2	A0A0G4PF41, A0A0G4PXJ0	1	1	Penicillium camemberti	Penicillium	Aspergillaceae	Eurotiales	Eurotiomycetes	Pezizomycotina	Ascomycota
5076	Penicillium chrysogenum (strain P2niaD18)	2	A0A167QKG7, A0A167Y3K6	1	1	Penicillium chrysogenum	Penicillium	Aspergillaceae	Eurotiales	Eurotiomycetes	Pezizomycotina	Ascomycota
36646	Penicillium coprophilum	2	A0A1V6UNZ0, A0A1V6V924	1	1	Penicillium coprophilum	Penicillium	Aspergillaceae	Eurotiales	Eurotiomycetes	Pezizomycotina	Ascomycota
69771	Penicillium decumbens	2	A0A1V6P915, A0A1V6PNP2	1	1	Penicillium decumbens	Penicillium	Aspergillaceae	Eurotiales	Eurotiomycetes	Pezizomycotina	Ascomycota
36651	Penicillium digitatum	2	A0A7T6XKU2, A0A7T7BJ97	1	1	Penicillium digitatum	Penicillium	Aspergillaceae	Eurotiales	Eurotiomycetes	Pezizomycotina	Ascomycota
1170230	Penicillium digitatum (strain Pd1 / CECT 20795)	2	K9G5R3, K9GAM4	1	1	Penicillium digitatum	Penicillium	Aspergillaceae	Eurotiales	Eurotiomycetes	Pezizomycotina	Ascomycota
1170229	Penicillium digitatum (strain PHI26 / CECT 20796)	2	K9FWI7, K9G9V0	1	1	Penicillium digitatum	Penicillium	Aspergillaceae	Eurotiales	Eurotiomycetes	Pezizomycotina	Ascomycota
27334	Penicillium expansum	2	A0A0A2KCX1, A0A0A2L1Y9	1	1	Penicillium expansum	Penicillium	Aspergillaceae	Eurotiales	Eurotiomycetes	Pezizomycotina	Ascomycota
254877	Penicillium flavigenum	2	A0A1V6TBY6, A0A1V6THY5	1	1	Penicillium flavigenum	Penicillium	Aspergillaceae	Eurotiales	Eurotiomycetes	Pezizomycotina	Ascomycota
48697	Penicillium freii	2	A0A101MC11, A0A124GRN5	1	1	Penicillium freii	Penicillium	Aspergillaceae	Eurotiales	Eurotiomycetes	Pezizomycotina	Ascomycota
5078	Penicillium patulum	2	A0A135LMS6, A0A135LP42	1	1	Penicillium griseofulvum	Penicillium	Aspergillaceae	Eurotiales	Eurotiomycetes	Pezizomycotina	Ascomycota
40296	Penicillium italicum	2	A0A0A2L914, A0A0A2LGR1	1	1	Penicillium italicum	Penicillium	Aspergillaceae	Eurotiales	Eurotiomycetes	Pezizomycotina	Ascomycota
60175	Penicillium nalgiovense	2	A0A1V6Y0L7, A0A1V6YQI7	1	1	Penicillium nalgiovense	Penicillium	Aspergillaceae	Eurotiales	Eurotiomycetes	Pezizomycotina	Ascomycota
229535	Penicillium nordicum	2	A0A0M8P5M0, A0A0N0RYV1	1	1	Penicillium nordicum	Penicillium	Aspergillaceae	Eurotiales	Eurotiomycetes	Pezizomycotina	Ascomycota
290292	Penicillium sp 'occitanis'	2	A0A2H3ILE0, A0A2H3IX73	1	1	Penicillium occitanis (nom. inval.)	Penicillium	Aspergillaceae	Eurotiales	Eurotiomycetes	Pezizomycotina	Ascomycota
933388	Penicillium oxalicum (strain 114-2 / CGMCC 5302)	2	S7Z474, S7ZV02	1	1	Penicillium oxalicum	Penicillium	Aspergillaceae	Eurotiales	Eurotiomycetes	Pezizomycotina	Ascomycota
60169	Penicillium polonicum	2	A0A1V6NM15, A0A1V6NQ50	1	1	Penicillium polonicum	Penicillium	Aspergillaceae	Eurotiales	Eurotiomycetes	Pezizomycotina	Ascomycota
1365484	Penicillium roqueforti (strain FM164)	2	W6QI73, W6QKX5	1	1	Penicillium roqueforti	Penicillium	Aspergillaceae	Eurotiales	Eurotiomycetes	Pezizomycotina	Ascomycota
500485	Penicillium rubens (strain ATCC 28089 / DSM 1075 / NRRL 1951 / Wisconsin54-1255)	2	B6H055, B6HAD2	1	1	Penicillium rubens	Penicillium	Aspergillaceae	Eurotiales	Eurotiomycetes	Pezizomycotina	Ascomycota
60172	Penicillium solitum	2	A0A1V6QN25, A0A1V6RAV6	1	1	Penicillium solitum	Penicillium	Aspergillaceae	Eurotiales	Eurotiomycetes	Pezizomycotina	Ascomycota
303698	Penicillium steckii	2	A0A1V6T9K2, A0A1V6TG45	1	1	Penicillium steckii	Penicillium	Aspergillaceae	Eurotiales	Eurotiomycetes	Pezizomycotina	Ascomycota
1316194	Penicillium subrubescens	2	A0A1Q5TIK2, A0A1Q5U1L7	1	1	Penicillium subrubescens	Penicillium	Aspergillaceae	Eurotiales	Eurotiomycetes	Pezizomycotina	Ascomycota
29845	Penicillium vulpinum	2	A0A1V6R5K1, A0A1V6SEM8	1	1	Penicillium vulpinum	Penicillium	Aspergillaceae	Eurotiales	Eurotiomycetes	Pezizomycotina	Ascomycota
519963	Elaphomyces granulatus	2	A0A232LW10, A0A232M2N0	1	1	Elaphomyces granulatus	Elaphomyces	Elaphomycetaceae	Eurotiales	Eurotiomycetes	Pezizomycotina	Ascomycota
1356009	Byssochlamys spectabilis (strain No 5 / NBRC 109023)	2	V5FJP2, V5I2T5	1	1	Paecilomyces variotii	Paecilomyces	Thermoascaceae	Eurotiales	Eurotiomycetes	Pezizomycotina	Ascomycota
264951	Paecilomyces variotii	2	A0A443HJU5, A0A443HTA6	1	1	Paecilomyces variotii	Paecilomyces	Thermoascaceae	Eurotiales	Eurotiomycetes	Pezizomycotina	Ascomycota
1408163	Rasamsonia emersonii CBS 39364	2	A0A0F4YWI3, A0A0F4YHD0	1	1	Rasamsonia emersonii	Rasamsonia	Trichocomaceae	Eurotiales	Eurotiomycetes	Pezizomycotina	Ascomycota
1196081	Talaromyces amestolkiae	2	A0A364KT35, A0A364KWA3	1	1	Talaromyces amestolkiae	Talaromyces	Trichocomaceae	Eurotiales	Eurotiomycetes	Pezizomycotina	Ascomycota
1441469	Talaromyces atroroseus	2	A0A1Q5Q658, A0A225ARP8	1	1	Talaromyces atroroseus	Talaromyces	Trichocomaceae	Eurotiales	Eurotiomycetes	Pezizomycotina	Ascomycota
28573	Talaromyces islandicus	2	A0A0U1M0G9, A0A0U1M2K8	1	1	Talaromyces islandicus	Talaromyces	Trichocomaceae	Eurotiales	Eurotiomycetes	Pezizomycotina	Ascomycota
441960	Talaromyces marneffei (strain ATCC 18224 / CBS 33459 / QM 7333)	2	B6QBD0, B6QJP0	1	1	Talaromyces marneffei	Talaromyces	Trichocomaceae	Eurotiales	Eurotiomycetes	Pezizomycotina	Ascomycota
1077442	Talaromyces marneffei PM1	2	A0A093UYU8, A0A093VQ05	1	1	Talaromyces marneffei	Talaromyces	Trichocomaceae	Eurotiales	Eurotiomycetes	Pezizomycotina	Ascomycota
128442	Talaromyces pinophilus	2	A0A6V8H789, A0A6V8H8P7	1	1	Talaromyces pinophilus	Talaromyces	Trichocomaceae	Eurotiales	Eurotiomycetes	Pezizomycotina	Ascomycota
121627	Talaromyces rugulosus	2	A0A7H8R083, A0A7H8R5W0	1	1	Talaromyces rugulosus	Talaromyces	Trichocomaceae	Eurotiales	Eurotiomycetes	Pezizomycotina	Ascomycota
441959	Talaromyces stipitatus (strain ATCC 10500 / CBS 37548 / QM 6759 / NRRL1006)	2	B8M3D8, B8MIX7	1	1	Talaromyces stipitatus	Talaromyces	Trichocomaceae	Eurotiales	Eurotiomycetes	Pezizomycotina	Ascomycota
653446	Blastomyces dermatitidis ATCC 18188	1	F2T388	1	-	Blastomyces dermatitidis	Blastomyces	Ajellomycetaceae	Onygenales	Eurotiomycetes	Pezizomycotina	Ascomycota
559298	Blastomyces gilchristii (strain SLH14081)	1	A0A179USC2	1	-	Blastomyces gilchristii	Blastomyces	Ajellomycetaceae	Onygenales	Eurotiomycetes	Pezizomycotina	Ascomycota
2060905	Blastomyces parvus	1	A0A2B7XA70	1	-	Blastomyces parvus	Blastomyces	Ajellomycetaceae	Onygenales	Eurotiomycetes	Pezizomycotina	Ascomycota
1658174	Blastomyces percursus	1	A0A1J9PYS6	1	-	Blastomyces percursus	Blastomyces	Ajellomycetaceae	Onygenales	Eurotiomycetes	Pezizomycotina	Ascomycota
2060906	Blastomyces silverae	1	A0A0H1BXP8	1	-	Blastomyces silverae	Blastomyces	Ajellomycetaceae	Onygenales	Eurotiomycetes	Pezizomycotina	Ascomycota
1955775	Emergomyces africanus	1	A0A1B7NU64	1	-	Emergomyces africanus	Emergomyces	Ajellomycetaceae	Onygenales	Eurotiomycetes	Pezizomycotina	Ascomycota
1447872	Emergomyces pasteurianus Ep9510	1	A0A1J9QRC7	1	-	Emergomyces pasteurianus	Emergomyces	Ajellomycetaceae	Onygenales	Eurotiomycetes	Pezizomycotina	Ascomycota
1247875	Emmonsia crescens UAMH 3008	1	A0A0G2IZC4	1	-	Emmonsia crescens	Emmonsia	Ajellomycetaceae	Onygenales	Eurotiomycetes	Pezizomycotina	Ascomycota
73230	Emmonsia crescens UAMH4076	1	A0A2B7ZU27	1	-	Emmonsia crescens	Emmonsia	Ajellomycetaceae	Onygenales	Eurotiomycetes	Pezizomycotina	Ascomycota
1447875	Helicocarpus griseus UAMH5409	2	A0A2B7WKS4, A0A2B7WM41	1	1	Helicocarpus griseus	Helicocarpus	Ajellomycetaceae	Onygenales	Eurotiomycetes	Pezizomycotina	Ascomycota
447093	Ajellomyces capsulatus (strain G186AR / H82 / ATCC MYA-2454 / RMSCC 2432)	1	C0ND43	1	-	Histoplasma capsulatum	Histoplasma	Ajellomycetaceae	Onygenales	Eurotiomycetes	Pezizomycotina	Ascomycota
544711	Histoplasma capsulatum H88	1	F0UJH6	1	-	Histoplasma capsulatum	Histoplasma	Ajellomycetaceae	Onygenales	Eurotiomycetes	Pezizomycotina	Ascomycota
2059318	Histoplasma mississippiense (nom. inval.)	1	A6R2I5	1	-	Histoplasma mississippiense (nom. inval.)	Histoplasma	Ajellomycetaceae	Onygenales	Eurotiomycetes	Pezizomycotina	Ascomycota
554155	Arthroderma otae (strain ATCC MYA-4605 / CBS 113480)	1	C5FC50	-	1	Microsporum canis	Microsporum	Arthrodermataceae	Onygenales	Eurotiomycetes	Pezizomycotina	Ascomycota
535722	Arthroderma gypseum (strain ATCC MYA-4604 / CBS 118893)	2	E4UR89, E5R1U4	1	1	Nannizzia gypsea	Nannizzia	Arthrodermataceae	Onygenales	Eurotiomycetes	Pezizomycotina	Ascomycota
663331	Arthroderma benhamiae (strain ATCC MYA-4681 / CBS 112371)	2	D4AM57, D4AV78	1	1	Trichophyton benhamiae	Trichophyton	Arthrodermataceae	Onygenales	Eurotiomycetes	Pezizomycotina	Ascomycota
559882	Trichophyton equinum	1	F2PR68	-	1	Trichophyton equinum	Trichophyton	Arthrodermataceae	Onygenales	Eurotiomycetes	Pezizomycotina	Ascomycota
1215338	Trichophyton interdigitale (strain MR816)	2	A0A059IZI0, A0A059JI03	1	1	Trichophyton interdigitale	Trichophyton	Arthrodermataceae	Onygenales	Eurotiomycetes	Pezizomycotina	Ascomycota
559305	Trichophyton rubrum (strain ATCC MYA-4607 / CBS 118892)	2	F2SL44, F2SY10	1	1	Trichophyton rubrum	Trichophyton	Arthrodermataceae	Onygenales	Eurotiomycetes	Pezizomycotina	Ascomycota
1215330	Trichophyton rubrum CBS 288.86	2	A0A022VX74, A0A022WDV1	1	1	Trichophyton rubrum	Trichophyton	Arthrodermataceae	Onygenales	Eurotiomycetes	Pezizomycotina	Ascomycota
5551	Trichophyton rubrum CMCC(F)T1i	2	A0A178ESZ9, A0A178F581	1	1	Trichophyton rubrum	Trichophyton	Arthrodermataceae	Onygenales	Eurotiomycetes	Pezizomycotina	Ascomycota
1215331	Trichophyton soudanense CBS 45261	2	A0A022XNQ0, A0A022Y582	1	1	Trichophyton soudanense	Trichophyton	Arthrodermataceae	Onygenales	Eurotiomycetes	Pezizomycotina	Ascomycota
647933	Trichophyton tonsurans (strain CBS 112818)	2	F2RR34, F2S6T5	1	1	Trichophyton tonsurans	Trichophyton	Arthrodermataceae	Onygenales	Eurotiomycetes	Pezizomycotina	Ascomycota
663202	Trichophyton verrucosum (strain HKI 0517)	2	D4D1G6, D4D8M4	1	1	Trichophyton verrucosum	Trichophyton	Arthrodermataceae	Onygenales	Eurotiomycetes	Pezizomycotina	Ascomycota
34388	Trichophyton violaceum	2	A0A178FDI5, A0A178FKS6	1	1	Trichophyton violaceum	Trichophyton	Arthrodermataceae	Onygenales	Eurotiomycetes	Pezizomycotina	Ascomycota
392613	Ascosphaera apis ARSEF 7405	1	A0A167UT48	1	-	Ascosphaera apis	Ascosphaera	Ascosphaeraceae	Onygenales	Eurotiomycetes	Pezizomycotina	Ascomycota
502780	Paracoccidioides brasiliensis (strain Pb18)	1	C1GIJ3	1	-	Paracoccidioides brasiliensis	Paracoccidioides	Fam_Onygenales incertae sedis	Onygenales	Eurotiomycetes	Pezizomycotina	Ascomycota
121759	Paracoccidioides brasiliensis (strain Pb300)	1	A0A1D2JFM4	1	-	Paracoccidioides brasiliensis	Paracoccidioides	Fam_Onygenales incertae sedis	Onygenales	Eurotiomycetes	Pezizomycotina	Ascomycota
502779	Paracoccidioides lutzii (strain ATCC MYA-826 / Pb01)	1	C1GNT0	1	-	Paracoccidioides lutzii	Paracoccidioides	Fam_Onygenales incertae sedis	Onygenales	Eurotiomycetes	Pezizomycotina	Ascomycota
1447883	Polytolypa hystricis UAMH7299	2	A0A2B7XR97, A0A2B7Y3Z7	1	1	Polytolypa hystricis	Polytolypa	Fam_Onygenales incertae sedis	Onygenales	Eurotiomycetes	Pezizomycotina	Ascomycota
246410	Coccidioides immitis strain RS	2	A0A0E1RXM6, J3KB77	1	1	Coccidioides immitis	Coccidioides	Onygenaceae	Onygenales	Eurotiomycetes	Pezizomycotina	Ascomycota
396776	Coccidioides immitis H538.4	2	A0A0J8RCQ3, A0A0J8S424	1	1	Coccidioides immitis	Coccidioides	Onygenaceae	Onygenales	Eurotiomycetes	Pezizomycotina	Ascomycota
404692	Coccidioides immitis RMSCC 2394	2	A0A0J6YCH2, A0A0J6YKX9	1	1	Coccidioides immitis	Coccidioides	Onygenaceae	Onygenales	Eurotiomycetes	Pezizomycotina	Ascomycota
454286	Coccidioides immitis RMSCC 3703	2	A0A0J8R987, A0A0J8TEJ2	1	1	Coccidioides immitis	Coccidioides	Onygenaceae	Onygenales	Eurotiomycetes	Pezizomycotina	Ascomycota
222929	Coccidioides posadasii (strain C735)	2	C5PAA1, C5PBT3	1	1	Coccidioides posadasii	Coccidioides	Onygenaceae	Onygenales	Eurotiomycetes	Pezizomycotina	Ascomycota
443226	Coccidioides posadasii (strain RMSCC 757 / Silveira)	2	E9CXR3, E9D8B3	1	1	Coccidioides posadasii	Coccidioides	Onygenaceae	Onygenales	Eurotiomycetes	Pezizomycotina	Ascomycota
454284	Coccidioides posadasii RMSCC 3488	2	A0A0J6FQN7, A0A0J6IG07	1	1	Coccidioides posadasii	Coccidioides	Onygenaceae	Onygenales	Eurotiomycetes	Pezizomycotina	Ascomycota
336963	Uncinocarpus reesii (strain UAMH 1704)	2	C4JXJ9, C4JYF0	1	1	Uncinocarpus reesii	Uncinocarpus	Onygenaceae	Onygenales	Eurotiomycetes	Pezizomycotina	Ascomycota
158046	Phaeomoniella chlamydospora	3	A0A0G2E037, A0A0G2E513, A0A0G2EYI9	2	1	Phaeomoniella chlamydospora	Phaeomoniella	Phaeomoniellaceae	Phaeomoniellales	Eurotiomycetes	Pezizomycotina	Ascomycota
1263415	Endocarpon pusillum (strain Z07020 / HMAS-L-300199)	2	U1GUM2, U1HWW7	1	1	Endocarpon pusillum	Endocarpon	Verrucariaceae	Verrucariales	Eurotiomycetes	Pezizomycotina	Ascomycota
136370	Lasallia pustulata	2	A0A1W5CZ14, A0A1W5CZF4	1	1	Lasallia pustulata	Lasallia	Umbilicariaceae	Umbilicariales	Lecanoromycetes	Pezizomycotina	Ascomycota
136370	Lasallia pustulata (strain A1-1)	2	A0A5M8PF48, A0A5M8Q0M8	1	1	Lasallia pustulata	Lasallia	Umbilicariaceae	Umbilicariales	Lecanoromycetes	Pezizomycotina	Ascomycota
1268274	Blumeria graminis f. sp. tritici 96224	2	A0A656KMH2, A0A381L3P5	1	1	Blumeria graminis	Blumeria	Erysiphaceae	Erysiphales	Leotiomycetes	Pezizomycotina	Ascomycota
546991	Blumeria hordei (strain DH14)	2	N1J869, N1JII9	1	1	Blumeria hordei	Blumeria	Erysiphaceae	Erysiphales	Leotiomycetes	Pezizomycotina	Ascomycota
52586	Uncinula necator	2	A0A0B1P1G1, A0A0B1PDU4	1	1	Erysiphe necator	Erysiphe	Erysiphaceae	Erysiphales	Leotiomycetes	Pezizomycotina	Ascomycota
212602	Oidium neolycopersici	2	A0A420HS59, A0A420I4V2	1	1	Erysiphe neolycopersici	Erysiphe	Erysiphaceae	Erysiphales	Leotiomycetes	Pezizomycotina	Ascomycota
225359	Erysiphe pulchra	2	A0A2S4PLS4, A0A2S4PMB8	1	1	Erysiphe pulchra	Erysiphe	Erysiphaceae	Erysiphales	Leotiomycetes	Pezizomycotina	Ascomycota
62708	Golovinomyces cichoracearum UCSC1	2	A0A420I8J5, A0A420I907	1	1	Golovinomyces cichoracearum	Golovinomyces	Erysiphaceae	Erysiphales	Leotiomycetes	Pezizomycotina	Ascomycota
62708	Golovinomyces cichoracearum UMSG1	2	A0A420IK82, A0A420ING5	1	1	Golovinomyces cichoracearum	Golovinomyces	Erysiphaceae	Erysiphales	Leotiomycetes	Pezizomycotina	Ascomycota
62708	Golovinomyces cichoracearum UMSG3	2	A0A420J8R3, A0A420JAL7	1	1	Golovinomyces cichoracearum	Golovinomyces	Erysiphaceae	Erysiphales	Leotiomycetes	Pezizomycotina	Ascomycota
857342	Amorphotheca resinae ATCC 22711	2	A0A2T3B887, A0A2T3BBT7	1	1	Amorphotheca resinae	Amorphotheca	Amorphothecaceae	Helotiales	Leotiomycetes	Pezizomycotina	Ascomycota
565419	Coleophoma crateriformis	2	A0A3D8QQK9, A0A3D8T024	1	1	Coleophoma crateriformis	Coleophoma	Dermateaceae	Helotiales	Leotiomycetes	Pezizomycotina	Ascomycota
1849047	Coleophoma cylindrospora	2	A0A3D8RT79, A0A3D8RZQ8	1	1	Coleophoma cylindrospora	Coleophoma	Dermateaceae	Helotiales	Leotiomycetes	Pezizomycotina	Ascomycota
503106	Marssonina coronariae	2	A0A218YRI6, A0A218Z8T0	1	1	Marssonina coronariae	Marssonina	Dermateaceae	Helotiales	Leotiomycetes	Pezizomycotina	Ascomycota
1072389	Marssonina brunnea f sp multigermtubi (strain MB_m1)	2	K1WI02, K1X3U4	1	1	Drepanopeziza brunnea	Drepanopeziza	Drepanopezizaceae	Helotiales	Leotiomycetes	Pezizomycotina	Ascomycota
1485229	Cadophora sp DSE1049	2	A0A2V1C5Z1, A0A2V1CK21	1	1	Cadophora sp. DSE1049	Cadophora	Fam_Helotiales incertae sedis	Helotiales	Leotiomycetes	Pezizomycotina	Ascomycota
1116229	Glarea lozoyensis (strain ATCC 20868 / MF5171)	2	S3D6Q8, S3DGB4	1	1	Glarea lozoyensis	Glarea	Helotiaceae	Helotiales	Leotiomycetes	Pezizomycotina	Ascomycota
1095630	Hyaloscypha bicolor E	2	A0A2J6SJ59, A0A2J6SM23	1	1	Hyaloscypha bicolor	Hyaloscypha	Hyaloscyphaceae	Helotiales	Leotiomycetes	Pezizomycotina	Ascomycota
2082293	Hyaloscypha hepaticicola	2	A0A2J6Q575, A0A2J6QFU2	1	1	Hyaloscypha hepaticicola	Hyaloscypha	Hyaloscyphaceae	Helotiales	Leotiomycetes	Pezizomycotina	Ascomycota
1149755	Hyaloscypha variabilis F	2	A0A2J6RNM7, A0A2J6SAT2	1	1	Hyaloscypha variabilis	Hyaloscypha	Hyaloscyphaceae	Helotiales	Leotiomycetes	Pezizomycotina	Ascomycota
1316786	Lachnellula cervina	2	A0A7D8UJP5, A0A7D8UMJ1	1	1	Lachnellula cervina	Lachnellula	Lachnaceae	Helotiales	Leotiomycetes	Pezizomycotina	Ascomycota
215461	Lachnellula willkommii	2	A0A559M7E8, A0A559M8U4	1	1	Lachnellula willkommii	Lachnellula	Lachnaceae	Helotiales	Leotiomycetes	Pezizomycotina	Ascomycota
149040	Mollisia scopiformis	2	A0A194X9B1, A0A194XQM3	1	1	Mollisia scopiformis	Mollisia	Mollisiaceae	Helotiales	Leotiomycetes	Pezizomycotina	Ascomycota
576137	Phialocephala subalpina	2	A0A1L7WDI3, A0A1L7XNS4	1	1	Phialocephala subalpina	Phialocephala	Mollisiaceae	Helotiales	Leotiomycetes	Pezizomycotina	Ascomycota
2656787	Venustampulla echinocandica	2	A0A370TH69, A0A370TJH1	1	1	Venustampulla echinocandica	Venustampulla	Pleuroascaceae	Helotiales	Leotiomycetes	Pezizomycotina	Ascomycota
914238	Rhynchosporium agropyri	2	A0A1E1KGX0, A0A1E1KJY8	1	1	Rhynchosporium agropyri	Rhynchosporium	Ploettnerulaceae	Helotiales	Leotiomycetes	Pezizomycotina	Ascomycota
914237	Rhynchosporium commune	2	A0A1E1KSD9, A0A1E1LCZ6	1	1	Rhynchosporium commune	Rhynchosporium	Ploettnerulaceae	Helotiales	Leotiomycetes	Pezizomycotina	Ascomycota
38038	Rhynchosporium secalis	2	A0A1E1M377, A0A1E1MLG1	1	1	Rhynchosporium secalis	Rhynchosporium	Ploettnerulaceae	Helotiales	Leotiomycetes	Pezizomycotina	Ascomycota
2070414	Rutstroemia sp NJR-2017a BBW	2	A0A2S7P2W2, A0A2S7QRD7	1	1	Rutstroemia sp. NJR-2017a BBW	Rutstroemia	Rutstroemiaceae	Helotiales	Leotiomycetes	Pezizomycotina	Ascomycota
2070413	Rutstroemia sp NJR-2017a BVV2	2	A0A2S7P758, A0A2S7PIQ7	1	1	Rutstroemia sp. NJR-2017a BVV2	Rutstroemia	Rutstroemiaceae	Helotiales	Leotiomycetes	Pezizomycotina	Ascomycota
2070412	Rutstroemia sp NJR-2017a WRK4	2	A0A2S7QXS6, A0A2S7QYM5	1	1	Rutstroemia sp. NJR-2017a WRK4	Rutstroemia	Rutstroemiaceae	Helotiales	Leotiomycetes	Pezizomycotina	Ascomycota
38488	Botryotinia calthae	2	A0A4Y8CQ38, A0A4Y8D8J4	1	1	Botryotinia calthae	Botryotinia	Sclerotiniaceae	Helotiales	Leotiomycetes	Pezizomycotina	Ascomycota
54673	Botryotinia convoluta	1	A0A4Z1HT79	1	-	Botryotinia convoluta	Botryotinia	Sclerotiniaceae	Helotiales	Leotiomycetes	Pezizomycotina	Ascomycota
278944	Botryotinia narcissicola	2	A0A4Z1HPR0, A0A4Z1IQR8	1	1	Botryotinia narcissicola	Botryotinia	Sclerotiniaceae	Helotiales	Leotiomycetes	Pezizomycotina	Ascomycota
332648	Botrytis cinerea / Botryotinia fuckeliana (strain B05.10)	2	A0A384JKR5, A0A384JNI4	1	1	Botrytis cinerea	Botrytis	Sclerotiniaceae	Helotiales	Leotiomycetes	Pezizomycotina	Ascomycota
999810	Botrytis cinerea / Botryotinia fuckeliana (strain T4)	2	G2YUI1, G2YZI8	1	1	Botrytis cinerea	Botrytis	Sclerotiniaceae	Helotiales	Leotiomycetes	Pezizomycotina	Ascomycota
1290391	Botrytis cinerea / Botryotinia fuckeliana (strains BcDW1)	2	M7U789, M7UTP0	1	1	Botrytis cinerea	Botrytis	Sclerotiniaceae	Helotiales	Leotiomycetes	Pezizomycotina	Ascomycota
278938	Botrytis elliptica	2	A0A4Z1JGG1, A0A4Z1JKR5	1	1	Botrytis elliptica	Botrytis	Sclerotiniaceae	Helotiales	Leotiomycetes	Pezizomycotina	Ascomycota
278940	Botrytis galanthina	1	A0A4S8QM09	1	-	Botrytis galanthina	Botrytis	Sclerotiniaceae	Helotiales	Leotiomycetes	Pezizomycotina	Ascomycota
278943	Botrytis hyacinthi	2	A0A4Z1GGW8, A0A4Z1GK78	1	1	Botrytis hyacinthi	Botrytis	Sclerotiniaceae	Helotiales	Leotiomycetes	Pezizomycotina	Ascomycota
278948	Botrytis paeoniae	2	A0A4Z1FSW9, A0A4Z1G1W7	1	1	Botrytis paeoniae	Botrytis	Sclerotiniaceae	Helotiales	Leotiomycetes	Pezizomycotina	Ascomycota
87229	Botrytis porri	1	A0A4Z1KQW9	1	-	Botrytis porri	Botrytis	Sclerotiniaceae	Helotiales	Leotiomycetes	Pezizomycotina	Ascomycota
87230	Botrytis tulipae	2	A0A4Z1ER65, A0A4Z1ES41	1	1	Botrytis tulipae	Botrytis	Sclerotiniaceae	Helotiales	Leotiomycetes	Pezizomycotina	Ascomycota
38448	Monilinia fructicola	1	A0A5M9JVU4	-	1	Monilinia fructicola	Monilinia	Sclerotiniaceae	Helotiales	Leotiomycetes	Pezizomycotina	Ascomycota
38457	Monilinia fructigena	2	A0A395J469, A0A395IVI6	1	1	Monilinia fructigena	Monilinia	Sclerotiniaceae	Helotiales	Leotiomycetes	Pezizomycotina	Ascomycota
61186	Monilinia laxa	2	A0A5N6K8Z4, A0A5N6KD59	1	1	Monilinia laxa	Monilinia	Sclerotiniaceae	Helotiales	Leotiomycetes	Pezizomycotina	Ascomycota
61207	Monilinia vaccinii-corymbosi	2	A0A8A3NU29, A0A8A3PEE0	1	1	Monilinia vaccinii-corymbosi	Monilinia	Sclerotiniaceae	Helotiales	Leotiomycetes	Pezizomycotina	Ascomycota
1432307	Sclerotinia borealis (strain F-4128)	2	W9CTA9, W9CTN6	1	1	Sclerotinia borealis	Sclerotinia	Sclerotiniaceae	Helotiales	Leotiomycetes	Pezizomycotina	Ascomycota
665079	Sclerotinia sclerotiorum (strain ATCC 18683 / 1980 / Ss-1)	2	A0A1D9PU69, A0A1D9Q331	1	1	Sclerotinia sclerotiorum	Sclerotinia	Sclerotiniaceae	Helotiales	Leotiomycetes	Pezizomycotina	Ascomycota
2487125	Scytalidium sp 3C	2	A0A425BQ53, A0A425BST6	1	1	Scytalidium sp. 3C	Scytalidium	Fam_of_Scytalidium	Ord_Leotiomycetes incertae sedis	Leotiomycetes	Pezizomycotina	Ascomycota
913774	Oidiodendron maius Zn	2	A0A0C3DRS1, A0A0C3E2F7	1	1	Oidiodendron maius	Oidiodendron	Myxotrichaceae	Ord_Leotiomycetes incertae sedis	Leotiomycetes	Pezizomycotina	Ascomycota
655981	Pseudogymnoascus destructans (strain 20631-21)	2	A0A177ABC9, A0A177AJ56	1	1	Pseudogymnoascus destructans	Pseudogymnoascus	Thelebolaceae	Thelebolales	Leotiomycetes	Pezizomycotina	Ascomycota
658429	Pseudogymnoascus destructans (strain ATCC MYA-4855)	2	L8FPA1, L8GCX2	1	1	Pseudogymnoascus destructans	Pseudogymnoascus	Thelebolaceae	Thelebolales	Leotiomycetes	Pezizomycotina	Ascomycota
1622148	Pseudogymnoascus sp. 03VT05	2	A0A1B8G236, A0A1B8G611	1	1	Pseudogymnoascus sp. 03VT05	Pseudogymnoascus	Thelebolaceae	Thelebolales	Leotiomycetes	Pezizomycotina	Ascomycota
1622149	Pseudogymnoascus sp. 05NY08	2	A0A1B8EPX6, A0A1B8F5S2	1	1	Pseudogymnoascus sp. 05NY08	Pseudogymnoascus	Thelebolaceae	Thelebolales	Leotiomycetes	Pezizomycotina	Ascomycota
1524831	Pseudogymnoascus sp. 23342-1	2	A0A1B8E443, A0A1B8E8D5	1	1	Pseudogymnoascus sp. 23342-1-I1	Pseudogymnoascus	Thelebolaceae	Thelebolales	Leotiomycetes	Pezizomycotina	Ascomycota
1622150	Pseudogymnoascus sp. 24MN13	2	A0A1B8CST4, A0A1B8D407	1	1	Pseudogymnoascus sp. 24MN13	Pseudogymnoascus	Thelebolaceae	Thelebolales	Leotiomycetes	Pezizomycotina	Ascomycota
1420912	Pseudogymnoascus sp. VKM F-103	2	A0A094E795, A0A094GRS0	1	1	Pseudogymnoascus sp. VKM F-103	Pseudogymnoascus	Thelebolaceae	Thelebolales	Leotiomycetes	Pezizomycotina	Ascomycota
1391699	Pseudogymnoascus sp VKM F-3808	1	A0A093XL89	1	-	Pseudogymnoascus sp. VKM F-3808	Pseudogymnoascus	Thelebolaceae	Thelebolales	Leotiomycetes	Pezizomycotina	Ascomycota
1420902	Pseudogymnoascus sp VKM F-4246	1	A0A093ZD95	-	1	Pseudogymnoascus sp. VKM F-4246	Pseudogymnoascus	Thelebolaceae	Thelebolales	Leotiomycetes	Pezizomycotina	Ascomycota
1420906	Pseudogymnoascus sp VKM F-4281	1	A0A094AZF8	1	-	Pseudogymnoascus sp. VKM F-4281 (FW-2241)	Pseudogymnoascus	Thelebolaceae	Thelebolales	Leotiomycetes	Pezizomycotina	Ascomycota
1420907	Pseudogymnoascus sp VKM F-4513	1	A0A094BWC7	-	1	Pseudogymnoascus sp. VKM F-4513 (FW-928)	Pseudogymnoascus	Thelebolaceae	Thelebolales	Leotiomycetes	Pezizomycotina	Ascomycota
1420909	Pseudogymnoascus sp. VKM F-4515	2	A0A094C228, A0A094D658	1	1	Pseudogymnoascus sp. VKM F-4515 (FW-2607)	Pseudogymnoascus	Thelebolaceae	Thelebolales	Leotiomycetes	Pezizomycotina	Ascomycota
1420910	Pseudogymnoascus sp. VKM F-4516	2	A0A094DHB8, A0A094DJJ3	1	1	Pseudogymnoascus sp. VKM F-4516 (FW-969)	Pseudogymnoascus	Thelebolaceae	Thelebolales	Leotiomycetes	Pezizomycotina	Ascomycota
1420911	Pseudogymnoascus sp. VKM F-4517	2	A0A094G5F5, A0A094G9C7	1	1	Pseudogymnoascus sp. VKM F-4517 (FW-2822)	Pseudogymnoascus	Thelebolaceae	Thelebolales	Leotiomycetes	Pezizomycotina	Ascomycota
1420913	Pseudogymnoascus sp. VKM F-4518	2	A0A094F1M5, A0A094F792	1	1	Pseudogymnoascus sp. VKM F-4518 (FW-2643)	Pseudogymnoascus	Thelebolaceae	Thelebolales	Leotiomycetes	Pezizomycotina	Ascomycota
1420914	Pseudogymnoascus sp. VKM F-4519	2	A0A094HQ27, A0A094JMJ5	1	1	Pseudogymnoascus sp. VKM F-4519 (FW-2642)	Pseudogymnoascus	Thelebolaceae	Thelebolales	Leotiomycetes	Pezizomycotina	Ascomycota
1420915	Pseudogymnoascus sp. VKM F-4520	2	A0A094HTY4, A0A094KE82	1	1	Pseudogymnoascus sp. VKM F-4520 (FW-2644)	Pseudogymnoascus	Thelebolaceae	Thelebolales	Leotiomycetes	Pezizomycotina	Ascomycota
1622147	Pseudogymnoascus sp. WSF 3629	2	A0A1B8C3P4, A0A1B8CLA0	1	1	Pseudogymnoascus sp. WSF 3629	Pseudogymnoascus	Thelebolaceae	Thelebolales	Leotiomycetes	Pezizomycotina	Ascomycota
342668	Pseudogymnoascus verrucosus	2	A0A1B8GGH5, A0A1B8GJW5	1	1	Pseudogymnoascus verrucosus	Pseudogymnoascus	Thelebolaceae	Thelebolales	Leotiomycetes	Pezizomycotina	Ascomycota
97331	Arthrobotrys flagrans	1	A0A437A256	-	1	Arthrobotrys flagrans	Arthrobotrys	Orbiliaceae	Orbiliales	Orbiliomycetes	Pezizomycotina	Ascomycota
1284197	Dactylellina haptotyla (strain CBS 20050)	1	S8A2R9	-	1	Dactylellina haptotyla	Dactylellina	Orbiliaceae	Orbiliales	Orbiliomycetes	Pezizomycotina	Ascomycota
1043628	Drechslerella stenobrocha 248	1	W7I0V3	-	1	Drechslerella stenobrocha	Drechslerella	Orbiliaceae	Orbiliales	Orbiliomycetes	Pezizomycotina	Ascomycota
756982	Arthrobotrys oligospora (strain ATCC 24927 / CBS 11581 / DSM 1491)	1	G1XLW5	-	1	Orbilia oligospora	Orbilia	Orbiliaceae	Orbiliales	Orbiliomycetes	Pezizomycotina	Ascomycota
2813651	Orbilia oligospora TWF102	1	A0A7C8P1K1	-	1	Orbilia oligospora	Orbilia	Orbiliaceae	Orbiliales	Orbiliomycetes	Pezizomycotina	Ascomycota
2813651	Orbilia oligospora TWF106	1	A0A6G1LUL2	-	1	Orbilia oligospora	Orbilia	Orbiliaceae	Orbiliales	Orbiliomycetes	Pezizomycotina	Ascomycota
2813651	Orbilia oligospora TWF154	1	A0A7C8JY16	-	1	Orbilia oligospora	Orbilia	Orbiliaceae	Orbiliales	Orbiliomycetes	Pezizomycotina	Ascomycota
2813651	Orbilia oligospora TWF191	1	A0A7C8QD56	-	1	Orbilia oligospora	Orbilia	Orbiliaceae	Orbiliales	Orbiliomycetes	Pezizomycotina	Ascomycota
2813651	Orbilia oligospora TWF788	1	A0A7C8PSA5	-	1	Orbilia oligospora	Orbilia	Orbiliaceae	Orbiliales	Orbiliomycetes	Pezizomycotina	Ascomycota
2813651	Orbilia oligospora TWF970	1	A0A7C8VTZ2	-	1	Orbilia oligospora	Orbilia	Orbiliaceae	Orbiliales	Orbiliomycetes	Pezizomycotina	Ascomycota
1160509	Ascobolus immersus RN42	2	A0A3N4I6Z7, A0A3N4IP08	1	1	Ascobolus immersus	Ascobolus	Ascobolaceae	Pezizales	Pezizomycetes	Pezizomycotina	Ascomycota
341454	Ascodesmis nigricans	2	A0A4S2MS05, A0A4S2MYF0	1	1	Ascodesmis nigricans	Ascodesmis	Ascodesmidaceae	Pezizales	Pezizomycetes	Pezizomycotina	Ascomycota
1392247	Morchella conica CCBAS932	2	A0A3N4KFX6, A0A3N4KK59	1	1	Morchella conica	Morchella	Morchellaceae	Pezizales	Pezizomycetes	Pezizomycotina	Ascomycota
1076935	Pyronema omphalodes (strain CBS 100304)	7	U4KVD1, U4KWE8, U4KYR5, U4L3E6, U4L515, U4L7C5, U4LUQ3	1	6	Pyronema omphalodes	Pyronema	Pyronemataceae	Pezizales	Pezizomycetes	Pezizomycotina	Ascomycota
1250544	Sphaerosporella brunnea	1	A0A5J5F782	1	-	Sphaerosporella brunnea	Sphaerosporella	Pyronemataceae	Pezizales	Pezizomycetes	Pezizomycotina	Ascomycota
1336337	Choiromyces venosus 120613-1	1	A0A3N4IZ15	1	-	Choiromyces venosus	Choiromyces	Tuberaceae	Pezizales	Pezizomycetes	Pezizomycotina	Ascomycota
59557	Tuber aestivum	1	A0A292Q4Q9	1	-	Tuber aestivum	Tuber	Tuberaceae	Pezizales	Pezizomycetes	Pezizomycotina	Ascomycota
42251	Tuber borchii	1	A0A2T7A0Y2	1	-	Tuber borchii	Tuber	Tuberaceae	Pezizales	Pezizomycetes	Pezizomycotina	Ascomycota
42249	Tuber magnatum	1	A0A317SXV7	1	-	Tuber magnatum	Tuber	Tuberaceae	Pezizales	Pezizomycetes	Pezizomycotina	Ascomycota
656061	Tuber melanosporum (strain Mel28)	1	D5GB07	1	-	Tuber melanosporum	Tuber	Tuberaceae	Pezizales	Pezizomycetes	Pezizomycotina	Ascomycota
1408157	Coniochaeta ligniaria NRRL 30616	2	A0A1J7J5C5, A0A1J7JGM5	1	1	Coniochaeta ligniaria	Coniochaeta	Coniochaetaceae	Coniochaetales	Sordariomycetes	Pezizomycotina	Ascomycota
177199	Coniochaeta pulveracea	2	A0A420Y161, A0A420YIN4	1	1	Coniochaeta pulveracea	Coniochaeta	Coniochaetaceae	Coniochaetales	Sordariomycetes	Pezizomycotina	Ascomycota
1214573	Diaporthe ampelina	2	A0A0G2IF08, A0A0G2FUC2	1	1	Diaporthe ampelina	Diaporthe	Diaporthaceae	Diaporthales	Sordariomycetes	Pezizomycotina	Ascomycota
158607	Diaporthe helianthi	2	A0A2P5HXI8, A0A2P5IB62	1	1	Diaporthe helianthi	Diaporthe	Diaporthaceae	Diaporthales	Sordariomycetes	Pezizomycotina	Ascomycota
2025994	Coniella lustricola	2	A0A2T2ZSS3, A0A2T2ZUS8	1	1	Coniella lustricola	Coniella	Schizoparmaceae	Diaporthales	Sordariomycetes	Pezizomycotina	Ascomycota
1230097	Cytospora leucostoma	2	A0A423XET7, A0A423XNS9	1	1	Cytospora leucostoma	Cytospora	Valsaceae	Diaporthales	Sordariomycetes	Pezizomycotina	Ascomycota
105487	Valsa mali	2	A0A194VVN5, A0A194VVV2	1	1	Valsa mali	Valsa	Valsaceae	Diaporthales	Sordariomycetes	Pezizomycotina	Ascomycota
694573	Valsa mali var pyri	2	A0A194V818, A0A194UTA0	1	1	Valsa mali	Valsa	Valsaceae	Diaporthales	Sordariomycetes	Pezizomycotina	Ascomycota
356882	Valsa malicola	2	A0A423W9J9, A0A423X1S8	1	1	Valsa malicola	Valsa	Valsaceae	Diaporthales	Sordariomycetes	Pezizomycotina	Ascomycota
252740	Valsa sordida	2	A0A423VA81, A0A423WNM5	1	1	Valsa sordida	Valsa	Valsaceae	Diaporthales	Sordariomycetes	Pezizomycotina	Ascomycota
708187	Colletotrichum chlorophyti	2	A0A1Q8RUD8, A0A1Q8S178	1	1	Colletotrichum chlorophyti	Colletotrichum	Glomerellaceae	Glomerellales	Sordariomycetes	Pezizomycotina	Ascomycota
1445577	Colletotrichum fioriniae PJ7	2	A0A010QSP1, A0A010R7V5	1	1	Colletotrichum fioriniae	Colletotrichum	Glomerellaceae	Glomerellales	Sordariomycetes	Pezizomycotina	Ascomycota
1213859	Colletotrichum fructicola (strain Nara gc5)	2	A0A7J6JIK4, L2GFY9	1	1	Colletotrichum fructicola	Colletotrichum	Glomerellaceae	Glomerellales	Sordariomycetes	Pezizomycotina	Ascomycota
1237896	Colletotrichum gloeosporioides (strain Cg-14)	2	T0KT09, T0L1D5	1	1	Colletotrichum gloeosporioides	Colletotrichum	Glomerellaceae	Glomerellales	Sordariomycetes	Pezizomycotina	Ascomycota
645133	Colletotrichum graminicola (strain M1001 / M2 / FGSC 10212)	2	E3QA32, E3QEF5	1	1	Colletotrichum graminicola	Colletotrichum	Glomerellaceae	Glomerellales	Sordariomycetes	Pezizomycotina	Ascomycota
759273	Colletotrichum higginsianum (strain IMI 349063)	2	H1VC09, H1VCX3	1	1	Colletotrichum higginsianum	Colletotrichum	Glomerellaceae	Glomerellales	Sordariomycetes	Pezizomycotina	Ascomycota
80884	Colletotrichum higginsianum (strain MAFF305635-RFP)	2	A0A4T0W3Y8, A0A4T0WEI9	1	1	Colletotrichum higginsianum	Colletotrichum	Glomerellaceae	Glomerellales	Sordariomycetes	Pezizomycotina	Ascomycota
1573173	Colletotrichum incanum	2	A0A162PN03, A0A166RHQ9	1	1	Colletotrichum incanum	Colletotrichum	Glomerellaceae	Glomerellales	Sordariomycetes	Pezizomycotina	Ascomycota
1460502	Colletotrichum nymphaeae SA-01	2	A0A135SSJ6, A0A135TCD0	1	1	Colletotrichum nymphaeae	Colletotrichum	Glomerellaceae	Glomerellales	Sordariomycetes	Pezizomycotina	Ascomycota
1213857	Colletotrichum orbiculare (strain 104-T / ATCC 96160 / CBS 51497 / LARS414 / MAFF 240422)	2	A0A484FBS5, N4UXP8	1	1	Colletotrichum orbiculare	Colletotrichum	Glomerellaceae	Glomerellales	Sordariomycetes	Pezizomycotina	Ascomycota
1209926	Colletotrichum orchidophilum	2	A0A1G4ANJ9, A0A1G4AYV5	1	1	Colletotrichum orchidophilum	Colletotrichum	Glomerellaceae	Glomerellales	Sordariomycetes	Pezizomycotina	Ascomycota
1209931	Colletotrichum salicis	2	A0A135UIJ4, A0A135V1P4	1	1	Colletotrichum salicis	Colletotrichum	Glomerellaceae	Glomerellales	Sordariomycetes	Pezizomycotina	Ascomycota
2078593	Colletotrichum shisoi	2	A0A5Q4C5A8, A0A5Q4C630	1	1	Colletotrichum shisoi	Colletotrichum	Glomerellaceae	Glomerellales	Sordariomycetes	Pezizomycotina	Ascomycota
1347389	Colletotrichum sidae	2	A0A4R8TCJ3, A0A4R8TTQ9	1	1	Colletotrichum sidae	Colletotrichum	Glomerellaceae	Glomerellales	Sordariomycetes	Pezizomycotina	Ascomycota
703756	Colletotrichum simmondsii	2	A0A135T1C3, A0A135SNL1	1	1	Colletotrichum simmondsii	Colletotrichum	Glomerellaceae	Glomerellales	Sordariomycetes	Pezizomycotina	Ascomycota
1347390	Colletotrichum spinosum	2	A0A4V3HS37, A0A4V3HSD9	1	1	Colletotrichum spinosum	Colletotrichum	Glomerellaceae	Glomerellales	Sordariomycetes	Pezizomycotina	Ascomycota
1173701	Colletotrichum sublineola	2	A0A066WXQ5, A0A066XC79	1	1	Colletotrichum sublineola	Colletotrichum	Glomerellaceae	Glomerellales	Sordariomycetes	Pezizomycotina	Ascomycota
1306861	Colletotrichum tanaceti	2	A0A4U6X849, A0A4U6XVJ3	1	1	Colletotrichum tanaceti	Colletotrichum	Glomerellaceae	Glomerellales	Sordariomycetes	Pezizomycotina	Ascomycota
708197	Colletotrichum tofieldiae	2	A0A161VQD7, A0A166RGC8	1	1	Colletotrichum tofieldiae	Colletotrichum	Glomerellaceae	Glomerellales	Sordariomycetes	Pezizomycotina	Ascomycota
5466	Colletotrichum trifolii	2	A0A4R8QUX4, A0A4R8R0Q9	1	1	Colletotrichum trifolii	Colletotrichum	Glomerellaceae	Glomerellales	Sordariomycetes	Pezizomycotina	Ascomycota
1314773	Sodiomyces alkalinus F11	2	A0A3N2PYF5, A0A3N2PZ65	1	1	Sodiomyces alkalinus	Sodiomyces	Plectosphaerellaceae	Glomerellales	Sordariomycetes	Pezizomycotina	Ascomycota
526221	Verticillium alfalfae (strain VaMs102 / ATCC MYA-4576 / FGSC 10136)	2	C9SLT5, C9SJ86	1	1	Verticillium alfalfae	Verticillium	Plectosphaerellaceae	Glomerellales	Sordariomycetes	Pezizomycotina	Ascomycota
498257	Verticillium dahliae (strain VdLs17 / ATCC MYA-4575 / FGSC 10137)	2	G2WZZ8, G2XG41	1	1	Verticillium dahliae	Verticillium	Plectosphaerellaceae	Glomerellales	Sordariomycetes	Pezizomycotina	Ascomycota
27337	Verticillium dahliae (strain CBS 130341 / GettaGetta)	2	A0A2J8BWV4, A0A444S5M7	1	1	Verticillium dahliae	Verticillium	Plectosphaerellaceae	Glomerellales	Sordariomycetes	Pezizomycotina	Ascomycota
100787	Verticillium longisporum (strain VL1)	2	A0A0G4MGL7, A0A0G4N5Y4	1	1	Verticillium longisporum	Verticillium	Plectosphaerellaceae	Glomerellales	Sordariomycetes	Pezizomycotina	Ascomycota
1051616	Verticillium nonalfalfae	2	A0A3M9Y4R2, A0A3M9Y5S3	1	1	Verticillium nonalfalfae	Verticillium	Plectosphaerellaceae	Glomerellales	Sordariomycetes	Pezizomycotina	Ascomycota
29856	Bionectria ochroleuca	2	A0A0B7JHF8, A0A0B7KKY7	1	1	Clonostachys rosea	Clonostachys	Bionectriaceae	Hypocreales	Sordariomycetes	Pezizomycotina	Ascomycota
857340	Acremonium chrysogenum (strain ATCC 11550 / CBS 77969 / DSM 880 / IAM14645 / JCM 23072 / IMI 49137)	2	A0A086STA3, A0A086TEI1	1	1	Hapsidospora chrysogena	Hapsidospora	Bionectriaceae	Hypocreales	Sordariomycetes	Pezizomycotina	Ascomycota
1111077	Claviceps purpurea (strain 201)	2	M1VUT1, M1W025	1	1	Claviceps purpurea	Claviceps	Clavicipitaceae	Hypocreales	Sordariomycetes	Pezizomycotina	Ascomycota
1531966	Torrubiella hemipterigena	2	A0A0A1TDS2, A0A0A1TI34	1	1	[Torrubiella] hemipterigena	Gen_Clavicipitaceae incertae sedis	Clavicipitaceae	Hypocreales	Sordariomycetes	Pezizomycotina	Ascomycota
655827	Metarhizium acridum (strain CQMa 102)	2	E9DST2, E9E3Z1	1	1	Metarhizium acridum	Metarhizium	Clavicipitaceae	Hypocreales	Sordariomycetes	Pezizomycotina	Ascomycota
1081103	Metarhizium album (strain ARSEF 1941)	1	A0A0B2WYS5	1	-	Metarhizium album	Metarhizium	Clavicipitaceae	Hypocreales	Sordariomycetes	Pezizomycotina	Ascomycota
1291518	Metarhizium anisopliae BRIP 53293	2	A0A0D9P238, A0A0D9PBR4	1	1	Metarhizium anisopliae	Metarhizium	Clavicipitaceae	Hypocreales	Sordariomycetes	Pezizomycotina	Ascomycota
500148	Metarhizium brunneum	2	A0A7D5YWF7, A0A7D5ZCB3	1	1	Metarhizium brunneum	Metarhizium	Clavicipitaceae	Hypocreales	Sordariomycetes	Pezizomycotina	Ascomycota
1276136	Metarhizium guizhouense (strain ARSEF 977)	2	A0A0B4GGZ7, A0A0B4HQ29	1	1	Metarhizium guizhouense	Metarhizium	Clavicipitaceae	Hypocreales	Sordariomycetes	Pezizomycotina	Ascomycota
1081105	Metarhizium rileyi (strain RCEF 4871)	2	A0A167B4S8, A0A167HAI3	1	1	Metarhizium rileyi	Metarhizium	Clavicipitaceae	Hypocreales	Sordariomycetes	Pezizomycotina	Ascomycota
1649241	Metarhizium rileyi (strain Cep018-CH2)	2	A0A5C6GFI1, A0A5C6GHL7	1	1	Metarhizium rileyi	Metarhizium	Clavicipitaceae	Hypocreales	Sordariomycetes	Pezizomycotina	Ascomycota
655844	Metarhizium robertsii (strain ARSEF 23 / ATCC MYA-3075)	2	E9ELQ2, E9F1J7	1	1	Metarhizium robertsii	Metarhizium	Clavicipitaceae	Hypocreales	Sordariomycetes	Pezizomycotina	Ascomycota
568076	Metarhizium robertsii (strain ARSEF 2575)	2	A0A014R0N2, A0A0A1UV78	1	1	Metarhizium robertsii	Metarhizium	Clavicipitaceae	Hypocreales	Sordariomycetes	Pezizomycotina	Ascomycota
1081109	Moelleriella libera RCEF 2490	2	A0A166U9E1, A0A168B617	1	1	Moelleriella libera	Moelleriella	Clavicipitaceae	Hypocreales	Sordariomycetes	Pezizomycotina	Ascomycota
1052797	Pochonia chlamydosporia 123	2	A0A4Q7JZC6, A0A4Q7K0K7	1	1	Pochonia chlamydosporia	Pochonia	Clavicipitaceae	Hypocreales	Sordariomycetes	Pezizomycotina	Ascomycota
1380566	Pochonia chlamydosporia 170	2	A0A179FFI2, A0A179FU46	1	1	Pochonia chlamydosporia	Pochonia	Clavicipitaceae	Hypocreales	Sordariomycetes	Pezizomycotina	Ascomycota
1159556	Ustilaginoidea virens (strain UV-8b)	2	A0A063C6C7, A0A171PZH2	1	1	Ustilaginoidea virens	Ustilaginoidea	Clavicipitaceae	Hypocreales	Sordariomycetes	Pezizomycotina	Ascomycota
1159556	Ustilaginoidea virens (strainIPU010)	2	A0A063C6C7, A0A1B5KY69	1	1	Ustilaginoidea virens	Ustilaginoidea	Clavicipitaceae	Hypocreales	Sordariomycetes	Pezizomycotina	Ascomycota
2714763	Cordyceps confragosa	2	A0A179IA63, A0A179IH94	1	1	Akanthomyces lecanii	Akanthomyces	Cordycipitaceae	Hypocreales	Sordariomycetes	Pezizomycotina	Ascomycota
1081108	Akanthomyces lecanii RCEF 1005	3	A0A167XM15, A0A168J2P2, A0A168KD92	2	1	Akanthomyces lecanii	Akanthomyces	Cordycipitaceae	Hypocreales	Sordariomycetes	Pezizomycotina	Ascomycota
655819	Beauveria bassiana (strain ARSEF 2860)	2	J5J9B9, J5K5Z4	1	1	Beauveria bassiana	Beauveria	Cordycipitaceae	Hypocreales	Sordariomycetes	Pezizomycotina	Ascomycota
176275	Beauveria bassiana (strain ARSEF 8028)	2	A0A2S7XZR3, A0A2S7Y2X5	1	1	Beauveria bassiana	Beauveria	Cordycipitaceae	Hypocreales	Sordariomycetes	Pezizomycotina	Ascomycota
176275	Beauveria bassiana (strain JEF-007)	2	A0A2N6NH23, A0A2N6NTB9	1	1	Beauveria bassiana	Beauveria	Cordycipitaceae	Hypocreales	Sordariomycetes	Pezizomycotina	Ascomycota
1245745	Beauveria bassiana D1-5	2	A0A0A2V8Z1, A0A0A2VXE8	1	1	Beauveria bassiana	Beauveria	Cordycipitaceae	Hypocreales	Sordariomycetes	Pezizomycotina	Ascomycota
1081107	Beauveria brongniartii RCEF 3172	2	A0A167CI67, A0A167DYC9	1	1	Beauveria brongniartii RCEF 3172	Beauveria	Cordycipitaceae	Hypocreales	Sordariomycetes	Pezizomycotina	Ascomycota
1081104	Cordyceps fumosorosea (strain ARSEF 2679)	2	A0A167UEJ3, A0A167WPX4	1	1	Cordyceps fumosorosea	Cordyceps	Cordycipitaceae	Hypocreales	Sordariomycetes	Pezizomycotina	Ascomycota
43265	Cordyceps javanica	2	A0A545V2Q7, A0A545W7T6	1	1	Cordyceps javanica	Cordyceps	Cordycipitaceae	Hypocreales	Sordariomycetes	Pezizomycotina	Ascomycota
983644	Cordyceps militaris (strain CM01)	2	G3JJB7, G3JN63	1	1	Cordyceps militaris	Cordyceps	Cordycipitaceae	Hypocreales	Sordariomycetes	Pezizomycotina	Ascomycota
2004951	Cordyceps sp RAO-2017	2	A0A2C6AI35, A0A2C6AKP4	1	1	Cordyceps sp. RAO-2017	Cordyceps	Cordycipitaceae	Hypocreales	Sordariomycetes	Pezizomycotina	Ascomycota
1081102	Sporothrix insectorum RCEF 264	2	A0A162JFB3, A0A162LCF0	1	1	Niveomyces insectorum	Niveomyces	Cordycipitaceae	Hypocreales	Sordariomycetes	Pezizomycotina	Ascomycota
150374	Escovopsis weberi	2	A0A0M8MW33, A0A0M8N6J7	1	1	Escovopsis weberi	Escovopsis	Hypocreaceae	Hypocreales	Sordariomycetes	Pezizomycotina	Ascomycota
490622	Trichoderma arundinaceum	2	A0A395NS50, A0A395N9D9	1	1	Trichoderma arundinaceum	Trichoderma	Hypocreaceae	Hypocreales	Sordariomycetes	Pezizomycotina	Ascomycota
1042311	Trichoderma asperellum CBS 43397	2	A0A2T3Z4J8, A0A2T3ZKV1	1	1	Trichoderma asperellum	Trichoderma	Hypocreaceae	Hypocreales	Sordariomycetes	Pezizomycotina	Ascomycota
101201	Trichoderma asperellum IC-1	2	A0A6V8QLB5, A0A6V8R1J4	1	1	Trichoderma asperellum	Trichoderma	Hypocreaceae	Hypocreales	Sordariomycetes	Pezizomycotina	Ascomycota
452589	Hypocrea atroviridis (strain ATCC 20476 / IMI 206040)	2	G9NHK3, G9P0H0	1	1	Trichoderma atroviride	Trichoderma	Hypocreaceae	Hypocreales	Sordariomycetes	Pezizomycotina	Ascomycota
58853	Trichoderma citrinoviride	2	A0A2T4B4F4, A0A2T4BMU8	1	1	Trichoderma citrinoviride	Trichoderma	Hypocreaceae	Hypocreales	Sordariomycetes	Pezizomycotina	Ascomycota
398673	Trichoderma gamsii (strain A5MH)	2	A0A2K0T749, A0A2K0TK09	1	1	Trichoderma gamsii	Trichoderma	Hypocreaceae	Hypocreales	Sordariomycetes	Pezizomycotina	Ascomycota
398673	Trichoderma gamsii (strain T6085)	2	A0A2P4Z9P9, A0A2P4ZYY6	1	1	Trichoderma gamsii	Trichoderma	Hypocreaceae	Hypocreales	Sordariomycetes	Pezizomycotina	Ascomycota
1491466	Trichoderma guizhouense	2	A0A1T3CBD9, A0A1T3CF83	1	1	Trichoderma guizhouense	Trichoderma	Hypocreaceae	Hypocreales	Sordariomycetes	Pezizomycotina	Ascomycota
983964	Trichoderma harzianum (strain CBS 22695)	2	A0A2T4ARZ5, A0A2T4AUN6	1	1	Trichoderma harzianum	Trichoderma	Hypocreaceae	Hypocreales	Sordariomycetes	Pezizomycotina	Ascomycota
5544	Trichoderma harzianum (strain T6776)	2	A0A0F9XTF3, A0A0F9ZYM1	1	1	Trichoderma harzianum	Trichoderma	Hypocreaceae	Hypocreales	Sordariomycetes	Pezizomycotina	Ascomycota
5544	Trichoderma harzianum (strain Tr1)	2	A0A2K0U2M3, A0A2K0UK34	1	1	Trichoderma harzianum	Trichoderma	Hypocreaceae	Hypocreales	Sordariomycetes	Pezizomycotina	Ascomycota
983965	Trichoderma longibrachiatum ATCC 18648	2	A0A2T4CFQ0, A0A2T4CGZ5	1	1	Trichoderma longibrachiatum	Trichoderma	Hypocreaceae	Hypocreales	Sordariomycetes	Pezizomycotina	Ascomycota
858221	Trichoderma parareesei	2	A0A2H2Z0A2, A0A2H2ZN14	1	1	Trichoderma parareesei	Trichoderma	Hypocreaceae	Hypocreales	Sordariomycetes	Pezizomycotina	Ascomycota
1344414	Hypocrea jecorina (strain ATCC 56765 / BCRC 32924 / NRRL 11460 / Rut C-30)	2	A0A024SAX2, A0A024SLK2	1	1	Trichoderma reesei	Trichoderma	Hypocreaceae	Hypocreales	Sordariomycetes	Pezizomycotina	Ascomycota
431241	Trichoderma reesei	2	G0RDC0, G0RAV8	1	1	Trichoderma reesei	Trichoderma	Hypocreaceae	Hypocreales	Sordariomycetes	Pezizomycotina	Ascomycota
413071	Hypocrea virens (strain Gv29-8 / FGSC 10586)	2	G9MTD2, G9N8W0	1	1	Trichoderma virens	Trichoderma	Hypocreaceae	Hypocreales	Sordariomycetes	Pezizomycotina	Ascomycota
131363	Fusarium ambrosium	2	A0A428TXM7, A0A428U2R5	1	1	Fusarium ambrosium	Fusarium	Nectriaceae	Hypocreales	Sordariomycetes	Pezizomycotina	Ascomycota
2594811	Fusarium clavum	1	A0A090MFH3	1	-	Fusarium clavum	Fusarium	Nectriaceae	Hypocreales	Sordariomycetes	Pezizomycotina	Ascomycota
231269	Fusarium coffeatum	2	A0A366QP44, A0A366QZX0	1	1	Fusarium coffeatum	Fusarium	Nectriaceae	Hypocreales	Sordariomycetes	Pezizomycotina	Ascomycota
5516	Fusarium culmorum	2	A0A2T4GLG5, A0A2T4HAH2, A0A7S8HTP1	1	1	Fusarium culmorum	Fusarium	Nectriaceae	Hypocreales	Sordariomycetes	Pezizomycotina	Ascomycota
1325734	Fusarium sp AF-8	2	A0A428QEU7, A0A428QZB6	1	1	Fusarium duplospermum	Fusarium	Nectriaceae	Hypocreales	Sordariomycetes	Pezizomycotina	Ascomycota
1147111	Fusarium euwallaceae	2	A0A430LKI7, A0A430LP45	1	1	Fusarium euwallaceae	Fusarium	Nectriaceae	Hypocreales	Sordariomycetes	Pezizomycotina	Ascomycota
2675880	Fusarium flagelliforme	2	A0A395MPT4, A0A395MV16	1	1	Fusarium flagelliforme	Fusarium	Nectriaceae	Hypocreales	Sordariomycetes	Pezizomycotina	Ascomycota
1325733	Fusarium floridanum	1	A0A428S2Z4	1	-	Fusarium floridanum	Fusarium	Nectriaceae	Hypocreales	Sordariomycetes	Pezizomycotina	Ascomycota
5127	Fusarium fujikuroi	2	A0A0I9XL03, A0A0I9YF81	1	1	Fusarium fujikuroi	Fusarium	Nectriaceae	Hypocreales	Sordariomycetes	Pezizomycotina	Ascomycota
1279085	Gibberella fujikuroi (strain CBS 19534 / IMI 58289 / NRRL A-6831)	2	S0DKQ8, S0DT89	1	1	Fusarium fujikuroi	Fusarium	Nectriaceae	Hypocreales	Sordariomycetes	Pezizomycotina	Ascomycota
5518	Fusarium graminearum	2	A0A2H3HAI9, A0A4E9EMM6	1	1	Fusarium graminearum	Fusarium	Nectriaceae	Hypocreales	Sordariomycetes	Pezizomycotina	Ascomycota
229533	Gibberella zeae (strain ATCC MYA-4620 / CBS 123657 / FGSC 9075 / NRRL 31084/ PH-1)	2	I1RCN0, I1RMA0	1	1	Fusarium graminearum	Fusarium	Nectriaceae	Hypocreales	Sordariomycetes	Pezizomycotina	Ascomycota
2010991	Fusarium kuroshium	2	A0A3M2RVP5, A0A3M2SL53	1	1	Fusarium kuroshium	Fusarium	Nectriaceae	Hypocreales	Sordariomycetes	Pezizomycotina	Ascomycota
179993	Fusarium langsethiae	2	A0A0M9F1I4, A0A0M9F416	1	1	Fusarium langsethiae	Fusarium	Nectriaceae	Hypocreales	Sordariomycetes	Pezizomycotina	Ascomycota
694270	Fusarium longipes	2	A0A395RQ72, A0A395T3Z1	1	1	Fusarium longipes	Fusarium	Nectriaceae	Hypocreales	Sordariomycetes	Pezizomycotina	Ascomycota
192010	Fusarium mangiferae	2	A0A1L7SB08, A0A1L7TXH4	1	1	Fusarium mangiferae	Fusarium	Nectriaceae	Hypocreales	Sordariomycetes	Pezizomycotina	Ascomycota
42673	Gibberella nygamai	2	A0A2K0UT57, A0A2K0W1S9	1	1	Fusarium nygamai	Fusarium	Nectriaceae	Hypocreales	Sordariomycetes	Pezizomycotina	Ascomycota
1089451	Fusarium odoratissimum NRRL 54006	2	X0JFB9, X0KNL0	1	1	Fusarium odoratissimum	Fusarium	Nectriaceae	Hypocreales	Sordariomycetes	Pezizomycotina	Ascomycota
2502994	Fusarium oxysporum f sp cubense (strain race 4)	2	N1R7G2, N1RJN0	1	1	Fusarium odoratissimum	Fusarium	Nectriaceae	Hypocreales	Sordariomycetes	Pezizomycotina	Ascomycota
2604345	Fusarium oligoseptatum	2	A0A428TFY7, A0A428UAB2	1	1	Fusarium oligoseptatum	Fusarium	Nectriaceae	Hypocreales	Sordariomycetes	Pezizomycotina	Ascomycota
660025	Fusarium oxysporum (strain Fo5176)	2	A0A0D2X824, A0A0D2XX85, F9FED1, F9FNR1	1	1	Fusarium oxysporum	Fusarium	Nectriaceae	Hypocreales	Sordariomycetes	Pezizomycotina	Ascomycota
5507	Fusarium oxysporum (strain Fo-A28)	2	A0A420Q4A5, A0A420R6Z4	1	1	Fusarium oxysporum	Fusarium	Nectriaceae	Hypocreales	Sordariomycetes	Pezizomycotina	Ascomycota
5507	Fusarium oxysporum (strain V64-1)	2	A0A2H3SUF2, A0A2H3T7U5	1	1	Fusarium oxysporum	Fusarium	Nectriaceae	Hypocreales	Sordariomycetes	Pezizomycotina	Ascomycota
396571	Fusarium oxysporum f sp cepae	2	A0A3L6NJZ1, A0A3L6P3D3	1	1	Fusarium oxysporum	Fusarium	Nectriaceae	Hypocreales	Sordariomycetes	Pezizomycotina	Ascomycota
1089457	Fusarium oxysporum f sp conglutinans race 2 54008	2	X0I967, X0J8Z9	1	1	Fusarium oxysporum	Fusarium	Nectriaceae	Hypocreales	Sordariomycetes	Pezizomycotina	Ascomycota
1229664	Fusarium oxysporum f sp cubense (strain race 1)	2	N4TVS5, N4U7L7	1	1	Fusarium oxysporum	Fusarium	Nectriaceae	Hypocreales	Sordariomycetes	Pezizomycotina	Ascomycota
61366	Fusarium oxysporum f sp cubense (strain 160527)	2	A0A559LAV3, A0A559LDA4	1	1	Fusarium oxysporum	Fusarium	Nectriaceae	Hypocreales	Sordariomycetes	Pezizomycotina	Ascomycota
61366	Fusarium oxysporum f sp cubense (strain TR4)	2	A0A5C6T389, A0A5C6TL82	1	1	Fusarium oxysporum	Fusarium	Nectriaceae	Hypocreales	Sordariomycetes	Pezizomycotina	Ascomycota
1089452	Fusarium oxysporum f sp melonis 26406	2	W9ZVJ1, X0ASH0	1	1	Fusarium oxysporum	Fusarium	Nectriaceae	Hypocreales	Sordariomycetes	Pezizomycotina	Ascomycota
451672	Fusarium oxysporum f sp narcissi	2	A0A4Q2V8X0, A0A4Q2W5E5	1	1	Fusarium oxysporum	Fusarium	Nectriaceae	Hypocreales	Sordariomycetes	Pezizomycotina	Ascomycota
1080344	Fusarium oxysporum f sp pisi HDV247	2	W9PZS2, W9QI46	1	1	Fusarium oxysporum	Fusarium	Nectriaceae	Hypocreales	Sordariomycetes	Pezizomycotina	Ascomycota
327505	Fusarium oxysporum f sp radicis-cucumerinum	2	A0A2H3HS63, A0A2H3I2P4	1	1	Fusarium oxysporum	Fusarium	Nectriaceae	Hypocreales	Sordariomycetes	Pezizomycotina	Ascomycota
1089458	Fusarium oxysporum f sp raphani 54005	2	X0BUF1, X0D2Z4	1	1	Fusarium oxysporum	Fusarium	Nectriaceae	Hypocreales	Sordariomycetes	Pezizomycotina	Ascomycota
1089449	Fusarium oxysporum f sp vasinfectum 25433	2	X0LS72, X0LVG5	1	1	Fusarium oxysporum	Fusarium	Nectriaceae	Hypocreales	Sordariomycetes	Pezizomycotina	Ascomycota
660027	Fusarium oxysporum Fo47	2	W9KH28, W9KZL1	1	1	Fusarium oxysporum	Fusarium	Nectriaceae	Hypocreales	Sordariomycetes	Pezizomycotina	Ascomycota
660029	Fusarium oxysporum NRRL 32931	2	W9IJL0, W9IW75	1	1	Fusarium oxysporum	Fusarium	Nectriaceae	Hypocreales	Sordariomycetes	Pezizomycotina	Ascomycota
36050	Fusarium poae	2	A0A1B8ALK7, A0A1B8B408	1	1	Fusarium poae	Fusarium	Nectriaceae	Hypocreales	Sordariomycetes	Pezizomycotina	Ascomycota
1227346	Fusarium proliferatum (strain ET1)	2	A0A1L7V7P8, A0A1L7V918	1	1	Fusarium proliferatum	Fusarium	Nectriaceae	Hypocreales	Sordariomycetes	Pezizomycotina	Ascomycota
948311	Gibberella intermedia (strain Fp_A8)	2	A0A365MSN8, A0A420U7D7	1	1	Fusarium proliferatum	Fusarium	Nectriaceae	Hypocreales	Sordariomycetes	Pezizomycotina	Ascomycota
948311	Gibberella intermedia (strain ITEM 2341)	2	A0A365MSN8, A0A365N8Z0	1	1	Fusarium proliferatum	Fusarium	Nectriaceae	Hypocreales	Sordariomycetes	Pezizomycotina	Ascomycota
1028729	Fusarium pseudograminearum (strain CS3096)	2	K3V656, K3VX48	1	1	Fusarium pseudograminearum	Fusarium	Nectriaceae	Hypocreales	Sordariomycetes	Pezizomycotina	Ascomycota
1325737	Fusarium sp AF-6	2	A0A428QTC0, A0A428QTG9	1	1	Fusarium sp. AF-6	Fusarium	Nectriaceae	Hypocreales	Sordariomycetes	Pezizomycotina	Ascomycota
5514	Fusarium sporotrichioides	2	A0A395SK65, A0A395SN53	1	1	Fusarium sporotrichioides	Fusarium	Nectriaceae	Hypocreales	Sordariomycetes	Pezizomycotina	Ascomycota
660122	Fusarium vanettenii (strain ATCC MYA-4622 / CBS 123669 / FGSC 9596 / NRRL45880 / 77-13-4)	2	C7YJY5, C7Z7A4	1	1	Fusarium vanettenii	Fusarium	Nectriaceae	Hypocreales	Sordariomycetes	Pezizomycotina	Ascomycota
56646	Fusarium venenatum	2	A0A2L2TAZ6, A0A2L2TLQ2	1	1	Fusarium venenatum	Fusarium	Nectriaceae	Hypocreales	Sordariomycetes	Pezizomycotina	Ascomycota
334819	Gibberella moniliformis (strain M3125 / FGSC 7600)	2	W7LRU1, W7M2F1	1	1	Fusarium verticillioides	Fusarium	Nectriaceae	Hypocreales	Sordariomycetes	Pezizomycotina	Ascomycota
78410	Neonectria ditissima	2	A0A0P7AM58, A0A0P7B061	1	1	Neonectria ditissima	Neonectria	Nectriaceae	Hypocreales	Sordariomycetes	Pezizomycotina	Ascomycota
98403	Drechmeria coniospora	2	A0A151GBM5, A0A151GQC9	1	1	Drechmeria coniospora	Drechmeria	Ophiocordycipitaceae	Hypocreales	Sordariomycetes	Pezizomycotina	Ascomycota
1399860	Ophiocordyceps australis (strain 1348a)	2	A0A2C5XZ91, A0A2C5YU37	1	1	Ophiocordyceps australis	Ophiocordyceps	Ophiocordycipitaceae	Hypocreales	Sordariomycetes	Pezizomycotina	Ascomycota
1399860	Ophiocordyceps australis (strain Map64)	2	A0A2C5Y750, A0A2C5Y8C1	1	1	Ophiocordyceps australis	Ophiocordyceps	Ophiocordycipitaceae	Hypocreales	Sordariomycetes	Pezizomycotina	Ascomycota
2039875	Ophiocordyceps camponoti-leonardi	2	A0A369GF83, A0A369GW02	2	-	Ophiocordyceps camponoti-leonardi (nom. inval.)	Ophiocordyceps	Ophiocordycipitaceae	Hypocreales	Sordariomycetes	Pezizomycotina	Ascomycota
2004952	Ophiocordyceps camponoti-rufipedis	2	A0A2C5Z1M3, A0A2C5ZDL7	2	-	Ophiocordyceps camponoti-rufipedis	Ophiocordyceps	Ophiocordycipitaceae	Hypocreales	Sordariomycetes	Pezizomycotina	Ascomycota
2039874	Ophiocordyceps camponoti-saundersi	2	A0A369H580, A0A369H7K5	2	-	Ophiocordyceps camponoti-saundersi (nom. inval.)	Ophiocordyceps	Ophiocordycipitaceae	Hypocreales	Sordariomycetes	Pezizomycotina	Ascomycota
1330021	Ophiocordyceps polyrhachis-furcata BCC 54312	2	A0A367L4Q1, A0A367LB89	2	-	Ophiocordyceps polyrhachis-furcata	Ophiocordyceps	Ophiocordycipitaceae	Hypocreales	Sordariomycetes	Pezizomycotina	Ascomycota
911162	Ophiocordyceps sinensis (strain Co18 / CGMCC 314243)	2	T5AFL5, T5AKB4	1	1	Ophiocordyceps sinensis	Ophiocordyceps	Ophiocordycipitaceae	Hypocreales	Sordariomycetes	Pezizomycotina	Ascomycota
268505	Ophiocordyceps unilateralis	2	A0A2A9P365, A0A2A9P981	2	-	Ophiocordyceps unilateralis	Ophiocordyceps	Ophiocordycipitaceae	Hypocreales	Sordariomycetes	Pezizomycotina	Ascomycota
33203	Purpureocillium lilacinum (strain PLFJ-1)	2	A0A179HPU2, A0A179HWY7	1	1	Purpureocillium lilacinum	Purpureocillium	Ophiocordycipitaceae	Hypocreales	Sordariomycetes	Pezizomycotina	Ascomycota
45235	Tolypocladium capitatum	2	A0A2K3QF51, A0A2K3QPA6	1	1	Tolypocladium capitatum	Tolypocladium	Ophiocordycipitaceae	Hypocreales	Sordariomycetes	Pezizomycotina	Ascomycota
1163406	Tolypocladium ophioglossoides (strain CBS 100239)	2	A0A0L0N8L9, A0A0L0NFN0	1	1	Tolypocladium ophioglossoides	Tolypocladium	Ophiocordycipitaceae	Hypocreales	Sordariomycetes	Pezizomycotina	Ascomycota
94208	Tolypocladium paradoxum	2	A0A2S4KYZ4, A0A2S4KS64	1	1	Tolypocladium paradoxum	Tolypocladium	Ophiocordycipitaceae	Hypocreales	Sordariomycetes	Pezizomycotina	Ascomycota
1280523	Stachybotrys chartarum (strain CBS 109288 / IBT 7711)	2	A0A084AI20, A0A084B1F8	1	1	Stachybotrys chartarum	Stachybotrys	Stachybotryaceae	Hypocreales	Sordariomycetes	Pezizomycotina	Ascomycota
1283841	Stachybotrys chlorohalonata (strain IBT 40285)	2	A0A084QCI3, A0A084QUM8	1	1	Stachybotrys chlorohalonata	Stachybotrys	Stachybotryaceae	Hypocreales	Sordariomycetes	Pezizomycotina	Ascomycota
644352	Gaeumannomyces tritici (strain R3-111a-1)	2	J3NJL3, J3NN83	1	1	Gaeumannomyces tritici	Gaeumannomyces	Magnaporthaceae	Magnaporthales	Sordariomycetes	Pezizomycotina	Ascomycota
644358	Magnaporthiopsis poae (strain ATCC 64411 / 73-15)	2	A0A0C4DPI3, A0A0C4E2M3	1	1	Magnaporthiopsis poae	Magnaporthiopsis	Magnaporthaceae	Magnaporthales	Sordariomycetes	Pezizomycotina	Ascomycota
148305	Magnaporthe grisea	2	A0A6P8AV47, A0A6P8BBB4	1	1	Pyricularia grisea	Pyricularia	Pyriculariaceae	Magnaporthales	Sordariomycetes	Pezizomycotina	Ascomycota
242507	Magnaporthe oryzae (strain 70-15 / ATCC MYA-4617 / FGSC 8958)	2	G4MVC2, G4NBR2	1	1	Pyricularia oryzae	Pyricularia	Pyriculariaceae	Magnaporthales	Sordariomycetes	Pezizomycotina	Ascomycota
1143193	Magnaporthe oryzae (strain P131)	2	L7J6V2, L7J9V4	1	1	Pyricularia oryzae	Pyricularia	Pyriculariaceae	Magnaporthales	Sordariomycetes	Pezizomycotina	Ascomycota
318829	Pyricularia oryzae (strain MZ5-1-6)	2	A0A4P7N4V2, A0A4P7NKY8	1	1	Pyricularia oryzae	Pyricularia	Pyriculariaceae	Magnaporthales	Sordariomycetes	Pezizomycotina	Ascomycota
1035309	Ceratocystis fimbriata CBS 114723	2	A0A2C5X5S7, A0A2C5XH14	1	1	Ceratocystis fimbriata	Ceratocystis	Ceratocystidaceae	Microascales	Sordariomycetes	Pezizomycotina	Ascomycota
88771	Ceratocystis fimbriata f sp platani	2	A0A0F8B1J1, A0A0F8CRZ3	1	1	Ceratocystis platani	Ceratocystis	Ceratocystidaceae	Microascales	Sordariomycetes	Pezizomycotina	Ascomycota
72032	Thielaviopsis punctulata	2	A0A0F4Z6L0, A0A0F4ZCD4	1	1	Thielaviopsis punctulata	Thielaviopsis	Ceratocystidaceae	Microascales	Sordariomycetes	Pezizomycotina	Ascomycota
41688	Lomentospora prolificans	2	A0A2N3N2C7, A0A2N3N9G1	1	1	Lomentospora prolificans	Lomentospora	Microascaceae	Microascales	Sordariomycetes	Pezizomycotina	Ascomycota
563466	Pseudallescheria apiosperma	2	A0A084G1K7, A0A084GAU8	1	1	Scedosporium apiospermum	Scedosporium	Microascaceae	Microascales	Sordariomycetes	Pezizomycotina	Ascomycota
655863	Grosmannia clavigera (strain kw1407 / UAMH 11150)	2	F0XD98, F0XFW3	1	1	Leptographium clavigerum	Leptographium	Ophiostomataceae	Ophiostomatales	Sordariomycetes	Pezizomycotina	Ascomycota
1262450	Ophiostoma piceae (strain UAMH 11346)	2	S3BWR5, S3CEX6	1	1	Ophiostoma piceae	Ophiostoma	Ophiostomataceae	Ophiostomatales	Sordariomycetes	Pezizomycotina	Ascomycota
1398154	Sporothrix brasiliensis 5110	2	A0A0C2F815, A0A0C2FT85	1	1	Sporothrix brasiliensis	Sporothrix	Ophiostomataceae	Ophiostomatales	Sordariomycetes	Pezizomycotina	Ascomycota
1391915	Sporothrix schenckii (strain ATCC 58251 / de Perez 2211183)	2	U7PKT0, U7PUA3	1	1	Sporothrix schenckii	Sporothrix	Ophiostomataceae	Ophiostomatales	Sordariomycetes	Pezizomycotina	Ascomycota
1397361	Sporothrix schenckii 1099-18	2	A0A0F2M232, A0A0F2MD54	1	1	Sporothrix schenckii	Sporothrix	Ophiostomataceae	Ophiostomatales	Sordariomycetes	Pezizomycotina	Ascomycota
1093900	Phialemoniopsis curvata	2	A0A507AIL3, A0A507ALM2	1	1	Thyridium curvatum	Thyridium	Thyridiaceae	Ord_of_Thyridiaceae	Sordariomycetes	Pezizomycotina	Ascomycota
306901	Chaetomium globosum (strain ATCC 6205 / CBS 14851 / DSM 1962 / NBRC 6347 /NRRL 1970)	1	Q2H121	-	1	Chaetomium globosum	Chaetomium	Chaetomiaceae	Sordariales	Sordariomycetes	Pezizomycotina	Ascomycota
759272	Chaetomium thermophilum (strain DSM 1495 / CBS 14450 / IMI 039719)	2	G0S0A3, G0S667	1	1	Thermochaetoides thermophila	Thermochaetoides	Chaetomiaceae	Sordariales	Sordariomycetes	Pezizomycotina	Ascomycota
573729	Myceliophthora thermophila (strain ATCC 42464 / BCRC 31852 / DSM 1799)	2	G2Q2K3, G2Q382	1	1	Thermothelomyces thermophilus	Thermothelomyces	Chaetomiaceae	Sordariales	Sordariomycetes	Pezizomycotina	Ascomycota
2587410	Thermothielavioides terrestris	2	A0A3S4EVF8, A0A3S5CW17	1	1	Thermothielavioides terrestris	Thermothielavioides	Chaetomiaceae	Sordariales	Sordariomycetes	Pezizomycotina	Ascomycota
578455	Thermothielavioides terrestris (strain ATCC 38088 / NRRL 8126)	2	G2QY57, G2R2M4	1	1	Thermothielavioides terrestris	Thermothielavioides	Chaetomiaceae	Sordariales	Sordariomycetes	Pezizomycotina	Ascomycota
100816	Madurella mycetomatis	2	A0A150ASJ9, A0A175VV09	1	1	Madurella mycetomatis	Madurella	Fam_Sordariales incertae sedis	Sordariales	Sordariomycetes	Pezizomycotina	Ascomycota
515849	Podospora anserina (strain S / ATCC MYA-4624 / DSM 980 / FGSC 10383)	2	B2ATT0, B2B301	1	1	Podospora anserina	Podospora	Podosporaceae	Sordariales	Sordariomycetes	Pezizomycotina	Ascomycota
48703	Podospora comata	2	A0A447BWF5, A0A447CH10	1	1	Podospora comata	Podospora	Podosporaceae	Sordariales	Sordariomycetes	Pezizomycotina	Ascomycota
367110	Neurospora crassa (strain ATCC 24698 / 74-OR23-1A / CBS 70871 / DSM 1257 /FGSC 987)	2	Q7SEJ2, Q7SH61	1	1	Neurospora crassa	Neurospora	Sordariaceae	Sordariales	Sordariomycetes	Pezizomycotina	Ascomycota
5141	Neurospora crassa (strain 73)	2	A0A0B0DL78, Q6MV24	1	1	Neurospora crassa	Neurospora	Sordariaceae	Sordariales	Sordariomycetes	Pezizomycotina	Ascomycota
510951	Neurospora tetrasperma (strain FGSC 2508 / ATCC MYA-4615 / P0657)	2	F8MIP8, F8N0Q5	1	1	Neurospora tetrasperma	Neurospora	Sordariaceae	Sordariales	Sordariomycetes	Pezizomycotina	Ascomycota
510952	Neurospora tetrasperma (strain FGSC 2509 / P0656)	2	G4UAH7, G4UIC2	2	-	Neurospora tetrasperma	Neurospora	Sordariaceae	Sordariales	Sordariomycetes	Pezizomycotina	Ascomycota
771870	Sordaria macrospora (strain ATCC MYA-333 / DSM 997 / K(L3346)	2	F7W1I4, F7W2E5	1	1	Sordaria macrospora	Sordaria	Sordariaceae	Sordariales	Sordariomycetes	Pezizomycotina	Ascomycota
1286976	Togninia minima (strain UCR-PA7)	1	R8BJZ5	1	-	Phaeoacremonium minimum	Phaeoacremonium	Togniniaceae	Togniniales	Sordariomycetes	Pezizomycotina	Ascomycota
1287681	Eutypa lata (strain UCR-EL1)	2	M7T6S0, M7T452	1	1	Eutypa lata	Eutypa	Diatrypaceae	Xylariales	Sordariomycetes	Pezizomycotina	Ascomycota
1813822	Xylariales sp. No.14919	2	A0A1V1TD90, A0A1V1TGX8	1	1	Xylariales sp. No.14919	Gen_unclassified Xylariales	Fam_of_unclassified Xylariales	Xylariales	Sordariomycetes	Pezizomycotina	Ascomycota
155417	Monosporascus ibericus	2	A0A4Q4SX67, A0A4Q4T5F3	1	1	Monosporascus ibericus	Monosporascus	Fam_Xylariales incertae sedis	Xylariales	Sordariomycetes	Pezizomycotina	Ascomycota
2211642	Monosporascus sp 5C6A	2	A0A4Q4YKY6, A0A4Q4YNW5	1	1	Monosporascus sp. 5C6A	Monosporascus	Fam_Xylariales incertae sedis	Xylariales	Sordariomycetes	Pezizomycotina	Ascomycota
2211644	Monosporascus sp CRB-8-3	2	A0A4Q4XX01, A0A4Q4YW82	1	1	Monosporascus sp. CRB-8-3	Monosporascus	Fam_Xylariales incertae sedis	Xylariales	Sordariomycetes	Pezizomycotina	Ascomycota
2211643	Monosporascus sp CRB-9-2	2	A0A4Q4Y2U1, A0A4Q4ZXL0	1	1	Monosporascus sp. CRB-9-2	Monosporascus	Fam_Xylariales incertae sedis	Xylariales	Sordariomycetes	Pezizomycotina	Ascomycota
2211647	Monosporascus sp GIB2	2	A0A4Q4UVT2, A0A4V1XBB1	1	1	Monosporascus sp. GIB2	Monosporascus	Fam_Xylariales incertae sedis	Xylariales	Sordariomycetes	Pezizomycotina	Ascomycota
2211646	Monosporascus sp MC13-8B	2	A0A4Q4VG58, A0A4Q4VSN6	1	1	Monosporascus sp. MC13-8B	Monosporascus	Fam_Xylariales incertae sedis	Xylariales	Sordariomycetes	Pezizomycotina	Ascomycota
2211645	Monosporascus sp MG133	2	A0A4Q4V736, A0A4Q4VC05	1	1	Monosporascus sp. MG133	Monosporascus	Fam_Xylariales incertae sedis	Xylariales	Sordariomycetes	Pezizomycotina	Ascomycota
1081914	Monosporascus sp mg162	2	A0A4Q4WIP4, A0A4Q4WPK7	1	1	Monosporascus sp. mg162	Monosporascus	Fam_Xylariales incertae sedis	Xylariales	Sordariomycetes	Pezizomycotina	Ascomycota
1001832	Daldinia sp EC12	2	A0A1Y2WYP7, A0A1Y2X242	1	1	Daldinia sp. EC12	Daldinia	Hypoxylaceae	Xylariales	Sordariomycetes	Pezizomycotina	Ascomycota
1001833	Hypoxylon sp CI-4A	2	A0A1Y2VVJ0, A0A1Y2VWZ2	1	1	Hypoxylon sp. CI-4A	Hypoxylon	Hypoxylaceae	Xylariales	Sordariomycetes	Pezizomycotina	Ascomycota
1001938	Hypoxylon sp CO27-5	2	A0A1Y2V3N2, A0A1Y2VAW2	1	1	Hypoxylon sp. CO27-5	Hypoxylon	Hypoxylaceae	Xylariales	Sordariomycetes	Pezizomycotina	Ascomycota
1001937	Hypoxylon sp EC38	2	A0A1Y2U4F6, A0A1Y2THS9	1	1	Hypoxylon sp. EC38	Hypoxylon	Hypoxylaceae	Xylariales	Sordariomycetes	Pezizomycotina	Ascomycota
196109	Microdochium bolleyi	2	A0A136J5D8, A0A136JEY4	1	1	Microdochium bolleyi	Microdochium	Microdochiaceae	Xylariales	Sordariomycetes	Pezizomycotina	Ascomycota
1141098	Pseudomassariella vexata	2	A0A1Y2DUE0, A0A1Y2E325	1	1	Pseudomassariella vexata	Pseudomassariella	Pseudomassariaceae	Xylariales	Sordariomycetes	Pezizomycotina	Ascomycota
1229662	Pestalotiopsis fici (strain W106-1 / CGMCC315140)	2	W3XB04, W3XPI5	1	1	Pestalotiopsis fici	Pestalotiopsis	Sporocadaceae	Xylariales	Sordariomycetes	Pezizomycotina	Ascomycota
77044	Rosellinia necatrix	2	A0A1W2TGQ6, A0A1W2TPX0	1	1	Rosellinia necatrix	Rosellinia	Xylariaceae	Xylariales	Sordariomycetes	Pezizomycotina	Ascomycota
2512241	Xylaria flabelliformis	2	A0A553HYW0, A0A553ID48	1	1	Xylaria flabelliformis	Xylaria	Xylariaceae	Xylariales	Sordariomycetes	Pezizomycotina	Ascomycota
363999	Xylaria grammica	2	A0A439DEA0, A0A439DFU0	1	1	Xylaria grammica	Xylaria	Xylariaceae	Xylariales	Sordariomycetes	Pezizomycotina	Ascomycota
37992	Xylaria hypoxylon	2	A0A4Z0Z961, A0A4Z0ZES0	1	1	Xylaria hypoxylon	Xylaria	Xylariaceae	Xylariales	Sordariomycetes	Pezizomycotina	Ascomycota
323545	Xylaria multiplex	2	A0A7C8J5A3, A0A7C8MLP2	1	1	Xylaria multiplex	Xylaria	Xylariaceae	Xylariales	Sordariomycetes	Pezizomycotina	Ascomycota
1328760	Xylona heveae (strain CBS 132557 / TC161)	2	A0A161TGA3, A0A165HHZ8	1	1	Xylona heveae	Xylona	Xylonaceae	Xylonales	Xylonomycetes	Pezizomycotina	Ascomycota
1173061	Geotrichum candidum	4	A0A0J9X5H1, A0A0J9XDQ9, A0A0J9XIS1, A0A0J9XJW6	2	2	Geotrichum candidum	Geotrichum	Dipodascaceae	Dipodascales	Dipodascomycetes	Saccharomycotina	Ascomycota
2606893	Saprochaete ingens	2	A0A5E8BRL3, A0A5E8BV96	1	1	Saprochaete ingens	Saprochaete	Dipodascaceae	Dipodascales	Dipodascomycetes	Saccharomycotina	Ascomycota
284591	Yarrowia lipolytica (strain CLIB 122 / E 150)	2	Q6C3M7, Q6CCD3	1	1	Yarrowia lipolytica	Yarrowia	Dipodascaceae	Dipodascales	Dipodascomycetes	Saccharomycotina	Ascomycota
4952	Yarrowia lipolytica (strain CLIB89 / W29)	2	A0A1D8NAI8, A0A1D8NL40	1	1	Yarrowia lipolytica	Yarrowia	Dipodascaceae	Dipodascales	Dipodascomycetes	Saccharomycotina	Ascomycota
4952	Yarrowia lipolytica (strain YB392)	2	A0A371BY84, A0A371CBX5	1	1	Yarrowia lipolytica	Yarrowia	Dipodascaceae	Dipodascales	Dipodascomycetes	Saccharomycotina	Ascomycota
857566	Nadsonia fulvescens var elongata DSM 6958	3	A0A1E3PKJ9, A0A1E3PKX1, A0A1E3PSG1	1	2	Nadsonia fulvescens	Nadsonia	Dipodascales incertae sedis	Dipodascales	Dipodascomycetes	Saccharomycotina	Ascomycota
409370	Blastobotrys adeninivorans	2	A0A060T6K4, A0A060T760	1	1	Blastobotrys adeninivorans	Blastobotrys	Trichomonascaceae	Dipodascales	Dipodascomycetes	Saccharomycotina	Ascomycota
796027	Sugiyamaella lignohabitans	2	A0A161HKL1, A0A167EI83	1	1	Sugiyamaella lignohabitans	Sugiyamaella	Trichomonascaceae	Dipodascales	Dipodascomycetes	Saccharomycotina	Ascomycota
44093	Trichomonascus ciferrii	2	A0A642V1B9, A0A642V6G1	1	1	Trichomonascus ciferrii	Trichomonascus	Trichomonascaceae	Dipodascales	Dipodascomycetes	Saccharomycotina	Ascomycota
45607	Wickerhamiella sorbophila	1	A0A2T0FC06	1	-	Wickerhamiella sorbophila	Wickerhamiella	Trichomonascaceae	Dipodascales	Dipodascomycetes	Saccharomycotina	Ascomycota
675824	Lipomyces starkeyi NRRL Y-11557	2	A0A1E3Q8Z2, A0A1E3QHP9	1	1	Lipomyces starkeyi	Lipomyces	Lipomycetaceae	Lipomycetales	Lipomycetes	Saccharomycotina	Ascomycota
1538186	Nakazawaea wickerhamii	1	Q12602	1	-	Nakazawaea wickerhamii	Nakazawaea	Pachysolenaceae	Alaninales	Pichiomycetes	Saccharomycotina	Ascomycota
669874	Pachysolen tannophilus NRRL Y-2460	3	A0A1E4TR22, A0A1E4TWP9, A0A1E4TZ41	2	1	Pachysolen tannophilus	Pachysolen	Pachysolenaceae	Alaninales	Pichiomycetes	Saccharomycotina	Ascomycota
1124627	Brettanomyces bruxellensis AWRI1499	2	I2JUJ1, I2JXM6	2	-	Brettanomyces bruxellensis	Brettanomyces	Pichiaceae	Pichiales	Pichiomycetes	Saccharomycotina	Ascomycota
5007	Dekkera bruxellensis	3	A0A7D9CV75, A0A7D9CVT1, A0A7D9H0A4	2	1	Brettanomyces bruxellensis	Brettanomyces	Pichiaceae	Pichiales	Pichiomycetes	Saccharomycotina	Ascomycota
13370	Brettanomyces naardenensis	3	A0A448YI36, A0A448YM67, A0A448YM99	2	1	Brettanomyces naardenensis	Brettanomyces	Pichiaceae	Pichiales	Pichiomycetes	Saccharomycotina	Ascomycota
4922	Komagataella pastoris	3	A0A1B2JD51, A0A1B2JDE1, A0A1B2JDU3	2	1	Komagataella pastoris	Komagataella	Pichiaceae	Pichiales	Pichiomycetes	Saccharomycotina	Ascomycota
981350	Komagataella phaffii (strain ATCC 76273 / CBS 7435 / CECT 11047 / NRRLY-11430 / Wegner 21-1)	3	F2QQT7, F2QZL9, F2R0E1	2	1	Komagataella phaffii	Komagataella	Pichiaceae	Pichiales	Pichiomycetes	Saccharomycotina	Ascomycota
644223	Komagataella phaffii (strain GS115 / ATCC 20864)	3	C4R2Z5, C4R6P9, C4R7H1	2	1	Komagataella phaffii	Komagataella	Pichiaceae	Pichiales	Pichiomycetes	Saccharomycotina	Ascomycota
1382522	Kuraishia capsulata CBS 1993	3	W6MGY7, W6MSQ7, W6MX88	2	1	Kuraishia capsulata	Kuraishia	Pichiaceae	Pichiales	Pichiomycetes	Saccharomycotina	Ascomycota
983967	Candida arabinofermentans NRRL YB-2248	3	A0A1E4SXK9, A0A1E4T164, A0A1E4T4K5	2	1	Candida arabinofermentans	Ogataea	Pichiaceae	Pichiales	Pichiomycetes	Saccharomycotina	Ascomycota
871575	Ogataea parapolymorpha (strain ATCC 26012 / BCRC 20466 / JCM 22074 / NRRLY-7560 / DL-1)	3	W1Q7V1, W1QC17, W1QG21	2	1	Ogataea parapolymorpha	Ogataea	Pichiaceae	Pichiales	Pichiomycetes	Saccharomycotina	Ascomycota
460523	Ogataea polymorpha	3	A0A1B7SEH9, A0A9P8T1R0, A0A9P8PV24	2	1	Ogataea polymorpha	Ogataea	Pichiaceae	Pichiales	Pichiomycetes	Saccharomycotina	Ascomycota
52247	Candida inconspicua	3	A0A4T0WZV3, A0A4T0X4N3, A0A4T0X764	2	1	Candida inconspicua	Pichia	Pichiaceae	Pichiales	Pichiomycetes	Saccharomycotina	Ascomycota
4909	Pichia kudriavzevii	3	A0A099NWG8, A0A099NY54, A0A099P225, A0A099P418, A0A1V2LHA3, A0A1V2LIW7, A0A1V2LJP4, A0A1Z8JJ90, A0A1Z8JNZ5, A0A2U9R7J9, A0A2U9RAE2	2	1	Pichia kudriavzevii	Pichia	Pichiaceae	Pichiales	Pichiomycetes	Saccharomycotina	Ascomycota
4926	Pichia membranifaciens KS47-1	3	A0A1Q2YAU0, A0A1Q2YGA6, A0A1Q2YIV7	2	1	Pichia membranifaciens	Pichia	Pichiaceae	Pichiales	Pichiomycetes	Saccharomycotina	Ascomycota
763406	Pichia membranifaciens NRRL Y-2026	3	A0A1E3NEU0, A0A1E3NGQ7, A0A1E3NII1	2	1	Pichia membranifaciens	Pichia	Pichiaceae	Pichiales	Pichiomycetes	Saccharomycotina	Ascomycota
294748	Candida albicans (strain WO-1)	2	C4YFT3, C4YQJ9	1	1	Candida albicans	Candida	Debaryomycetaceae	Serinales	Pichiomycetes	Saccharomycotina	Ascomycota
237561	Candida albicans (strain SC5314 / ATCC MYA-2876)	3	Q59NP5, Q5AKU5, Q5ANK5	2	1	Candida albicans	Candida	Debaryomycetaceae	Serinales	Pichiomycetes	Saccharomycotina	Ascomycota
573826	Candida dubliniensis (strain CD36 / ATCC MYA-646 / CBS 7987 / NCPF 3949 /NRRL Y-17841)	3	B9WA11, B9WE37, B9WIG3	2	1	Candida dubliniensis	Candida	Debaryomycetaceae	Serinales	Pichiomycetes	Saccharomycotina	Ascomycota
1245528	Candida maltosa (strain Xu316)	2	M3HSG4, M3K599	1	1	Candida maltosa	Candida	Debaryomycetaceae	Serinales	Pichiomycetes	Saccharomycotina	Ascomycota
1136231	Candida orthopsilosis (strain 90-125)	3	H8X3P8, H8X555, H8X9G4	2	1	Candida orthopsilosis	Candida	Debaryomycetaceae	Serinales	Pichiomycetes	Saccharomycotina	Ascomycota
578454	Candida parapsilosis (strain CDC 317 / ATCC MYA-4646)	3	G8B5J8, G8BAI2, G8BFL8	2	1	Candida parapsilosis	Candida	Debaryomycetaceae	Serinales	Pichiomycetes	Saccharomycotina	Ascomycota
294747	Candida tropicalis (strain ATCC MYA-3404 / T1)	3	C5M972, C5M9Y9, C5MC76	2	1	Candida tropicalis	Candida	Debaryomycetaceae	Serinales	Pichiomycetes	Saccharomycotina	Ascomycota
5486	Candida viswanathii	3	A0A367XVB7, A0A367XWR2, A0A367YB45, A0A367YE52, A0A367YHP5	2	1	Candida viswanathii	Candida	Debaryomycetaceae	Serinales	Pichiomycetes	Saccharomycotina	Ascomycota
58627	Debaryomyces fabryi	3	A0A0V1PSE9, A0A0V1PXP2, A0A0V1Q6P5	2	1	Debaryomyces fabryi	Debaryomyces	Debaryomycetaceae	Serinales	Pichiomycetes	Saccharomycotina	Ascomycota
284592	Debaryomyces hansenii (strain ATCC 36239 / CBS 767 / BCRC 21394 / JCM 1990/ NBRC 0083 / IGC 2968)	3	Q6BI86, Q6BKL4, Q6BU29	2	1	Debaryomyces hansenii	Debaryomyces	Debaryomycetaceae	Serinales	Pichiomycetes	Saccharomycotina	Ascomycota
5481	Diutina rugosa	2	A0A642UDW0, A0A642UR19	2	-	Diutina rugosa	Diutina	Debaryomycetaceae	Serinales	Pichiomycetes	Saccharomycotina	Ascomycota
984485	Hyphopichia burtonii NRRL Y-1933	3	A0A1E4RL46, A0A1E4RLU8, A0A1E4RP02	2	1	Hyphopichia burtonii	Hyphopichia	Debaryomycetaceae	Serinales	Pichiomycetes	Saccharomycotina	Ascomycota
379508	Lodderomyces elongisporus (strain ATCC 11503 / CBS 2605 / JCM 1781 / NBRC1676 / NRRL YB-4239)	2	A5DZ71, A5E506	1	1	Lodderomyces elongisporus	Lodderomyces	Debaryomycetaceae	Serinales	Pichiomycetes	Saccharomycotina	Ascomycota
294746	Meyerozyma guilliermondii (strain ATCC 6260 / CBS 566 / DSM 6381 / JCM 1539/ NBRC 10279 / NRRL Y-324)	3	A5DAL9, A5DK04, A5DM29	2	1	Meyerozyma guilliermondii	Meyerozyma	Debaryomycetaceae	Serinales	Pichiomycetes	Saccharomycotina	Ascomycota
2028340	Meyerozyma sp JA9	3	A0A421J476, A0A421J9C6, A0A421JFR4	2	1	Meyerozyma sp. JA9	Meyerozyma	Debaryomycetaceae	Serinales	Pichiomycetes	Saccharomycotina	Ascomycota
559304	Pichia sorbitophila (strain ATCC MYA-4447 / BCRC 22081 / CBS 7064 / NBRC10061 / NRRL Y-12695)	4	G8YHX6, G8YIE3, G8YLB4, G8YNP3	2	2	Millerozyma farinosa	Millerozyma	Debaryomycetaceae	Serinales	Pichiomycetes	Saccharomycotina	Ascomycota
322104	Scheffersomyces stipitis (strain ATCC 58785 / CBS 6054 / NBRC 10063 / NRRLY-11545)	3	A3GHJ7, A3GI30, A3LUX4	2	1	Scheffersomyces stipitis	Scheffersomyces	Debaryomycetaceae	Serinales	Pichiomycetes	Saccharomycotina	Ascomycota
619300	Spathaspora passalidarum (strain NRRL Y-27907 / 11-Y1)	2	G3ANP1, G3ATV3	2	-	Spathaspora passalidarum	Spathaspora	Debaryomycetaceae	Serinales	Pichiomycetes	Saccharomycotina	Ascomycota
2028339	Spathaspora sp JA1	2	A0A421JSQ2, A0A421JWZ0	2	-	Spathaspora sp. JA1	Spathaspora	Debaryomycetaceae	Serinales	Pichiomycetes	Saccharomycotina	Ascomycota
984487	Suhomyces tanzawaensis NRRL Y-17324	3	A0A1E4SFK4, A0A1E4SGG5, A0A1E4SQN2	2	1	Suhomyces tanzawaensis	Suhomyces	Debaryomycetaceae	Serinales	Pichiomycetes	Saccharomycotina	Ascomycota
590646	Candida tenuis (strain ATCC 10573 / BCRC 21748 / CBS 615 / JCM 9827 / NBRC10315 / NRRL Y-1498 / VKM Y-70)	2	G3B600, G3BDA5	1	1	Yamadazyma tenuis	Yamadazyma	Debaryomycetaceae	Serinales	Pichiomycetes	Saccharomycotina	Ascomycota
498019	Candida auris (strain B8441)	3	A0A0L0NQ43, A0A0L0NZ30, A0A2H0ZDE8, A0A2H0ZG77, A0A2H1A5R4	2	1	Candida auris	Candidozyma	Metschnikowiaceae	Serinales	Pichiomycetes	Saccharomycotina	Ascomycota
1231522	Candida duobushaemulonis	3	A0A2V1ABD0, A0A2V1AG74, A0A2V1AGQ0	2	1	Candida duobushaemulonis	Candidozyma	Metschnikowiaceae	Serinales	Pichiomycetes	Saccharomycotina	Ascomycota
45357	Candida haemuloni	3	A0A2V1ANY5, A0A2V1AV84, A0A2V1B0P4	2	1	Candida haemuli	Candidozyma	Metschnikowiaceae	Serinales	Pichiomycetes	Saccharomycotina	Ascomycota
418784	Candida pseudohaemulonii	3	A0A2P7YF84, A0A2P7YT07, A0A2P7YTP8	2	1	Candida pseudohaemulonii	Candidozyma	Metschnikowiaceae	Serinales	Pichiomycetes	Saccharomycotina	Ascomycota
306902	Clavispora lusitaniae (strain ATCC 42720)	3	C4XVU5, C4Y6Z7, C4Y7A9	2	1	Clavispora lusitaniae	Clavispora	Metschnikowiaceae	Serinales	Pichiomycetes	Saccharomycotina	Ascomycota
2163413	Metschnikowia aff pulcherrima	3	A0A4P6XKQ2, A0A4P6XQN1, A0A4V1AE78	2	1	Metschnikowia aff. pulcherrima	Metschnikowia	Metschnikowiaceae	Serinales	Pichiomycetes	Saccharomycotina	Ascomycota
869754	Metschnikowia bicuspidata var bicuspidata NRRL YB-4993	3	A0A1A0HEQ7, A0A1A0HFC3, A0A1A0HID1	2	1	Metschnikowia bicuspidata	Metschnikowia	Metschnikowiaceae	Serinales	Pichiomycetes	Saccharomycotina	Ascomycota
2562755	Metschnikowia sp JCM 33374	5	A0A512UCT9, A0A512UEC0, A0A512UEV9, A0A512UKS8, A0A512UL45	2	3	Metschnikowia sp. JCM 33374	Metschnikowia	Metschnikowiaceae	Serinales	Pichiomycetes	Saccharomycotina	Ascomycota
45354	Candida intermedia	3	A0A1L0B734, A0A1L0BB69, A0A1L0C3G4, A0A1L0D7B0, A0A1L0E0R6	2	1	Sungouiella intermedia	Sungouiella	Metschnikowiaceae	Serinales	Pichiomycetes	Saccharomycotina	Ascomycota
984486	Babjeviella inositovora NRRL Y-12698	2	A0A1E3QMM8, A0A1E3QN23	2	-	Babjeviella inositovora	Babjeviella	Serinales incertae sedis	Serinales	Pichiomycetes	Saccharomycotina	Ascomycota
1344418	Ascoidea rubescens DSM 1968	2	A0A1D2VB43, A0A1D2VRQ8	1	1	Ascoidea rubescens	Ascoidea	Ascoideaceae	Ascoideales	Saccharomycetes	Saccharomycotina	Ascomycota
36022	Cyberlindnera fabianii	3	A0A061AQ06, A0A061ASL2, A0A061B1I8, A0A1V2L8K0	2	1	Cyberlindnera fabianii	Cyberlindnera	Phaffomycetaceae	Phaffomycetales	Saccharomycetes	Saccharomycotina	Ascomycota
983966	Cyberlindnera jadinii (strain ATCC 18201 / CBS 1600 / BCRC 20928 / JCM 3617/ NBRC 0987 / NRRL Y-1542)	3	A0A0H5BYS8, A0A0H5C095, A0A0H5C562, A0A1E4S4K7, A0A1E4SAU0	2	1	Cyberlindnera jadinii	Cyberlindnera	Phaffomycetaceae	Phaffomycetales	Saccharomycetes	Saccharomycotina	Ascomycota
683960	Wickerhamomyces anomalus (strain ATCC 58044 / CBS 1984 / NCYC 433 / NRRLY-366-8)	2	A0A1E3P0U3, A0A1E3PCP3	2	-	Wickerhamomyces anomalus	Wickerhamomyces	Wickerhamomycetaceae	Phaffomycetales	Saccharomycetes	Saccharomycotina	Ascomycota
1206466	Wickerhamomyces ciferrii (strain ATCC 14091 / BCRC 22168 / CBS 111 / JCM3599 / NBRC 0793 / NRRL Y-1031 F-60-10)	3	K0KGF1, K0KMI3, K0KQ83	2	1	Wickerhamomyces ciferrii	Wickerhamomyces	Wickerhamomycetaceae	Phaffomycetales	Saccharomycetes	Saccharomycotina	Ascomycota
566037	Ashbya aceri	3	R9X8I4, R9XF16, R9XK46	2	1	[Ashbya] aceris (nom. inval.)	Eremothecium	Saccharomycetaceae	Saccharomycetales	Saccharomycetes	Saccharomycotina	Ascomycota
931890	Eremothecium cymbalariae (strain CBS 27075 / DBVPG 7215 / KCTC 17166 /NRRL Y-17582)	4	G8JMK2, G8JPE7, I6ND55, I6NDL2	2	2	Eremothecium cymbalariae	Eremothecium	Saccharomycetaceae	Saccharomycetales	Saccharomycetes	Saccharomycotina	Ascomycota
284811	Ashbya gossypii (strain ATCC 10895 / CBS 10951 / FGSC 9923 / NRRL Y-1056)	3	Q755Z5, Q758R5, Q759F4	2	1	Eremothecium gossypii	Eremothecium	Saccharomycetaceae	Saccharomycetales	Saccharomycetes	Saccharomycotina	Ascomycota
45286	Eremothecium sinecaudum	2	A0A0X8HVR3, A0A120K1S5	1	1	Eremothecium sinecaudum	Eremothecium	Saccharomycetaceae	Saccharomycetales	Saccharomycetes	Saccharomycotina	Ascomycota
1071382	Kazachstania africana (strain ATCC 22294 / BCRC 22015 / CBS 2517 / CECT1963 / NBRC 1671 / NRRL Y-8276)	4	H2AN19, H2AU75, H2AXT4, H2B0S9	3	1	Kazachstania africana	Kazachstania	Saccharomycetaceae	Saccharomycetales	Saccharomycetes	Saccharomycotina	Ascomycota
1071383	Kazachstania naganishii (strain ATCC MYA-139 / BCRC 22969 / CBS 8797 / KCTC17520 / NBRC 10181 / NCYC 3082 / Yp74L-3)	4	J7R1C6, J7RLN2, J7S5M8, J7S9J4	3	1	Kazachstania naganishii	Kazachstania	Saccharomycetaceae	Saccharomycetales	Saccharomycetes	Saccharomycotina	Ascomycota
1789683	Kazachstania saulgeensis	4	A0A1X7QX47, A0A1X7R1E4, A0A1X7R4R0, A0A1X7R8Q1	3	1	Kazachstania saulgeensis	Kazachstania	Saccharomycetaceae	Saccharomycetales	Saccharomycetes	Saccharomycotina	Ascomycota
1427455	Kluyveromyces dobzhanskii CBS 2104	3	A0A0A8L977, A0A0A8LBH8, A0A0A8LCA3	2	1	Kluyveromyces dobzhanskii	Kluyveromyces	Saccharomycetaceae	Saccharomycetales	Saccharomycetes	Saccharomycotina	Ascomycota
284590	Kluyveromyces lactis (strain ATCC 8585 / CBS 2359 / DSM 70799 / NBRC 1267 /NRRL Y-1140 / WM37)	3	Q6CKR2, Q6CLA9, Q6CN67	2	1	Kluyveromyces lactis	Kluyveromyces	Saccharomycetaceae	Saccharomycetales	Saccharomycetes	Saccharomycotina	Ascomycota
1003335	Kluyveromyces marxianus (strain DMKU3-1042 / BCC 29191 / NBRC 104275)	3	W0T7I6, W0TGU0, W0TI90	2	1	Kluyveromyces marxianus	Kluyveromyces	Saccharomycetaceae	Saccharomycetales	Saccharomycetes	Saccharomycotina	Ascomycota
1072105	Lachancea dasiensis	3	A0A1G4JCH4, A0A1G4JDX4, A0A1G4JIN7	2	1	Lachancea dasiensis	Lachancea	Saccharomycetaceae	Saccharomycetales	Saccharomycetes	Saccharomycotina	Ascomycota
4955	Lachancea fermentati	3	A0A1G4M6P1, A0A1G4MDK3, A0A1G4MHC6	2	1	Lachancea fermentati	Lachancea	Saccharomycetaceae	Saccharomycetales	Saccharomycetes	Saccharomycotina	Ascomycota
1245769	Lachancea lanzarotensis	3	A0A0C7N2E1, A0A0C7N2T8, A0A0C7NDX5	2	1	Lachancea lanzarotensis	Lachancea	Saccharomycetaceae	Saccharomycetales	Saccharomycetes	Saccharomycotina	Ascomycota
1266667	Lachancea meyersii CBS 8951	3	A0A1G4J8Z0, A0A1G4JM73, A0A1G4K7B6	2	1	Lachancea meyersii	Lachancea	Saccharomycetaceae	Saccharomycetales	Saccharomycetes	Saccharomycotina	Ascomycota
1230905	Lachancea mirantina	3	A0A1G4J556, A0A1G4J5K3, A0A1G4KC63	2	1	Lachancea mirantina	Lachancea	Saccharomycetaceae	Saccharomycetales	Saccharomycetes	Saccharomycotina	Ascomycota
1266666	Lachancea nothofagi CBS 11611	3	A0A1G4KGY4, A0A1G4KKG7, A0A1G4KLT2	2	1	Lachancea nothofagi	Lachancea	Saccharomycetaceae	Saccharomycetales	Saccharomycetes	Saccharomycotina	Ascomycota
1654605	Lachancea quebecensis	3	A0A0N7MMB3, A0A0P1KM97, A0A0P1KXA5	2	1	Lachancea quebecensis	Lachancea	Saccharomycetaceae	Saccharomycetales	Saccharomycetes	Saccharomycotina	Ascomycota
1230904	Lachancea sp CBS 6924	3	A0A1G4JTP2, A0A1G4JZ16, A0A1G4K3R0	2	1	Lachancea sp. 'fantastica'	Lachancea	Saccharomycetaceae	Saccharomycetales	Saccharomycetes	Saccharomycotina	Ascomycota
559295	Lachancea thermotolerans (strain ATCC 56472 / CBS 6340 / NRRL Y-8284)	3	C5DKP3, C5DMI9, C5E3Q4	2	1	Lachancea thermotolerans	Lachancea	Saccharomycetaceae	Saccharomycetales	Saccharomycetes	Saccharomycotina	Ascomycota
284593	Candida glabrata (strain ATCC 2001 / CBS 138 / JCM 3761 / NBRC 0622 / NRRLY-65)	4	Q6FL83, Q6FLH9, Q6FNQ3, Q6FSQ5	4	-	Nakaseomyces glabratus	Nakaseomyces	Saccharomycetaceae	Saccharomycetales	Saccharomycetes	Saccharomycotina	Ascomycota
5478	Nakaseomyces glabratus	4	A0A0W0D9L6, A0A0W0DF53, A0A0W0E4B2, A0A0W0EB72	4	-	Nakaseomyces glabratus	Nakaseomyces	Saccharomycetaceae	Saccharomycetales	Saccharomycetes	Saccharomycotina	Ascomycota
1064592	Naumovozyma castellii (strain ATCC 76901 / BCRC 22586 / CBS 4309 / NBRC1992 / NRRL Y-12630)	5	G0V7S6, G0V9W7, G0VAE5, G0VIE9, G0VK59	4	1	Naumovozyma castellii	Naumovozyma	Saccharomycetaceae	Saccharomycetales	Saccharomycetes	Saccharomycotina	Ascomycota
1071378	Naumovozyma dairenensis (strain ATCC 10597 / BCRC 20456 / CBS 421 / NBRC0211 / NRRL Y-12639)	6	G0W4U9, G0W6K2, G0W6Z6, G0W9F2, G0WHK7, J7REP7	4	2	Naumovozyma dairenensis	Naumovozyma	Saccharomycetaceae	Saccharomycetales	Saccharomycetes	Saccharomycotina	Ascomycota
1160507	Saccharomyces arboricola (strain H-6 / AS 23317 / CBS 10644)	3	J8LIQ6, J8LM92, J8Q9E2	2	1	Saccharomyces arboricola	Saccharomyces	Saccharomycetaceae	Saccharomycetales	Saccharomycetes	Saccharomycotina	Ascomycota
252598	Saccharomyces boulardii	5	A0A0L8VIZ4, A0A0L8VJ94, A0A0L8VLP8, A0A0L8VMM8, A0A0L8VNG8	4	1	Saccharomyces boulardii (nom. inval.)	Saccharomyces	Saccharomycetaceae	Saccharomycetales	Saccharomycetes	Saccharomycotina	Ascomycota
559292	Saccharomyces cerevisiae (strain ATCC 204508 / S288c)	5	P36135, P40472, P46955, P53616, Q04018	4	1	Saccharomyces cerevisiae	Saccharomyces	Saccharomycetaceae	Saccharomycetales	Saccharomycetes	Saccharomycotina	Ascomycota
889517	Saccharomyces cerevisiae (strain CENPK113-7D)	5	N1NY01, N1P0X3, N1P5W9, N1P941, N1P9A4	4	1	Saccharomyces cerevisiae	Saccharomyces	Saccharomycetaceae	Saccharomycetales	Saccharomycetes	Saccharomycotina	Ascomycota
574961	Saccharomyces cerevisiae (strain JAY291)	5	C7GLT8, C7GNM1, C7GQ10, C7GRA7, C7GWJ3	4	1	Saccharomyces cerevisiae	Saccharomyces	Saccharomycetaceae	Saccharomycetales	Saccharomycetes	Saccharomycotina	Ascomycota
721032	Saccharomyces cerevisiae (strain Kyokai no 7 / NBRC 101557)	5	G2WG28, G2WGQ5, G2WI71, G2WKV3, G2WM38	4	1	Saccharomyces cerevisiae	Saccharomyces	Saccharomycetaceae	Saccharomycetales	Saccharomycetes	Saccharomycotina	Ascomycota
643680	Saccharomyces cerevisiae (strain Lalvin EC1118 / Prise de mousse)	5	C8ZAZ0, C8ZBA3, C8ZCK7, C8ZFB0, C8ZGG4	4	1	Saccharomyces cerevisiae	Saccharomyces	Saccharomycetaceae	Saccharomycetales	Saccharomycetes	Saccharomycotina	Ascomycota
285006	Saccharomyces cerevisiae (strain RM11-1a)	5	B3LMD3, B3LNS4, B3LQ01, B3LRC2, B3LTX0	4	1	Saccharomyces cerevisiae	Saccharomyces	Saccharomycetaceae	Saccharomycetales	Saccharomycetes	Saccharomycotina	Ascomycota
307796	Saccharomyces cerevisiae (strain YJM789)	5	A6ZMV8, A6ZQL3, A6ZS14, A6ZVF3, A7A003	4	1	Saccharomyces cerevisiae	Saccharomyces	Saccharomycetaceae	Saccharomycetales	Saccharomycetes	Saccharomycotina	Ascomycota
1080349	Saccharomyces eubayanus	5	A0A0L8RD05, A0A0L8RDP6, A0A0L8RGM5, A0A0L8RH02, A0A0L8RHY9	4	1	Saccharomyces eubayanus	Saccharomyces	Saccharomycetaceae	Saccharomycetales	Saccharomycetes	Saccharomycotina	Ascomycota
226230	Saccharomyces kudriavzevii (strain ATCC MYA-4449 / AS 22408 / CBS 8840 /NBRC 1802 / NCYC 2889)	2	J4U258, J6EN83	1	1	Saccharomyces kudriavzevii	Saccharomyces	Saccharomycetaceae	Saccharomycetales	Saccharomycetes	Saccharomycotina	Ascomycota
1071380	Tetrapisispora blattae (strain ATCC 34711 / CBS 6284 / DSM 70876 / NBRC10599 / NRRL Y-10934 / UCD 77-7)	5	I2GYB8, I2GZD6, I2H3U7, I2H4Y0, I2H743	4	1	Tetrapisispora blattae	Tetrapisispora	Saccharomycetaceae	Saccharomycetales	Saccharomycetes	Saccharomycotina	Ascomycota
1071381	Tetrapisispora phaffii (strain ATCC 24235 / CBS 4417 / NBRC 1672 / NRRLY-8282 / UCD 70-5)	4	G8BPR4, G8BRT6, G8BV34, G8BVM0	3	1	Tetrapisispora phaffii	Tetrapisispora	Saccharomycetaceae	Saccharomycetales	Saccharomycetes	Saccharomycotina	Ascomycota
4950	Torulaspora delbrueckii (strain ATCC 10662 / CBS 1146 / NBRC 0425 / NCYC2629 / NRRL Y-866)	3	G8ZNP0, G8ZS53, G8ZZD8	2	1	Torulaspora delbrueckii	Torulaspora	Saccharomycetaceae	Saccharomycetales	Saccharomycetes	Saccharomycotina	Ascomycota
48254	Torulaspora globosa	3	A0A7G3ZD48, A0A7G3ZJW5, A0A7G3ZMJ7	2	1	Torulaspora globosa	Torulaspora	Saccharomycetaceae	Saccharomycetales	Saccharomycetes	Saccharomycotina	Ascomycota
2792677	Torulaspora sp CBS 2947	3	A0A7H9HL48, A0A7H9HME5, A0A7H9HWV1	2	1	Torulaspora sp. CBS 2947	Torulaspora	Saccharomycetaceae	Saccharomycetales	Saccharomycetes	Saccharomycotina	Ascomycota
436907	Vanderwaltozyma polyspora (strain ATCC 22028 / DSM 70294 / BCRC 21397 / CBS2163 / NBRC 10782 / NRRL Y-8283 / UCD 57-17)	3	A7TLW7, A7TQX9, A7TTG4	2	1	Vanderwaltozyma polyspora	Vanderwaltozyma	Saccharomycetaceae	Saccharomycetales	Saccharomycetes	Saccharomycotina	Ascomycota
42258	Zygosaccharomyces mellis	3	A0A4C2DZY9, A0A4C2E3T4, A0A4C2E979	2	1	Zygosaccharomyces mellis	Zygosaccharomyces	Saccharomycetaceae	Saccharomycetales	Saccharomycetes	Saccharomycotina	Ascomycota
559307	Zygosaccharomyces rouxii (strain ATCC 2623 / CBS 732 / NBRC 1130 / NCYC 568/ NRRL Y-229)	3	C5DP92, C5DV41, C5DYF6	2	1	Zygosaccharomyces rouxii	Zygosaccharomyces	Saccharomycetaceae	Saccharomycetales	Saccharomycetes	Saccharomycotina	Ascomycota
42260	Zygotorulaspora mrakii	3	A0A7H9B2D5, A0A7H9B5C0, A0A7H9B9R6	2	1	Zygotorulaspora mrakii	Zygotorulaspora	Saccharomycetaceae	Saccharomycetales	Saccharomycetes	Saccharomycotina	Ascomycota
56406	Hanseniaspora guilliermondii	3	A0A1L0B1I7, A0A1L0B1R8, A0A1L0B295	2	1	Hanseniaspora guilliermondii	Hanseniaspora	Saccharomycodaceae	Saccharomycodales	Saccharomycetes	Saccharomycotina	Ascomycota
211096	Hanseniaspora opuntiae	3	A0A1E5R6R6, A0A1E5RFU8, A0A1E5RM99	2	1	Hanseniaspora opuntiae	Hanseniaspora	Saccharomycodaceae	Saccharomycodales	Saccharomycetes	Saccharomycotina	Ascomycota
56408	Hanseniaspora osmophila	3	A0A1E5R558, A0A1E5REM6, A0A1E5RNS4	2	1	Hanseniaspora osmophila	Hanseniaspora	Saccharomycodaceae	Saccharomycodales	Saccharomycetes	Saccharomycotina	Ascomycota
29833	Hanseniaspora uvarum	3	A0A1E5R0Z8, A0A1E5R9R4, A0A1E5RR79	2	1	Hanseniaspora uvarum	Hanseniaspora	Saccharomycodaceae	Saccharomycodales	Saccharomycetes	Saccharomycotina	Ascomycota
766949	Hanseniaspora valbyensis NRRL Y-1626	3	A0A1B7TB61, A0A1B7THW9, A0A1B7TBC2	2	1	Hanseniaspora valbyensis	Hanseniaspora	Saccharomycodaceae	Saccharomycodales	Saccharomycetes	Saccharomycotina	Ascomycota
36035	Saccharomycodes ludwigii	2	A0A376B9F1, A0A376BA55	2	-	Saccharomycodes ludwigii	Saccharomycodes	Saccharomycodaceae	Saccharomycodales	Saccharomycetes	Saccharomycotina	Ascomycota
1198029	Neolecta irregularis (strain DAH-3)	2	A0A1U7LSP9, A0A1U7LVF2	1	1	Neolecta irregularis	Neolecta	Neolectaceae	Neolectales	Neolectomycetes	Taphrinomycotina	Ascomycota
1408657	Pneumocystis jirovecii (strain RU7)	1	A0A0W4ZTR4	-	1	Pneumocystis jirovecii	Pneumocystis	Pneumocystaceae	Pneumocystales	Pneumocystomycetes	Taphrinomycotina	Ascomycota
42068	Pneumocystis jirovecii (strain SE8)	1	L0PAY7	-	1	Pneumocystis jirovecii	Pneumocystis	Pneumocystaceae	Pneumocystales	Pneumocystomycetes	Taphrinomycotina	Ascomycota
653667	Schizosaccharomyces cryophilus (strain OY26 / ATCC MYA-4695 / CBS 11777 /NBRC 106824 / NRRL Y48691)	3	S9W0P0, S9W186, S9X2A5	2	1	Schizosaccharomyces cryophilus	Schizosaccharomyces	Schizosaccharomycetaceae	Schizosaccharomycetales	Schizosaccharomycetes	Taphrinomycotina	Ascomycota
402676	Schizosaccharomyces japonicus (strain yFS275 / FY16936)	3	B6K0T5, B6K2L1, B6K3V3	2	1	Schizosaccharomyces japonicus	Schizosaccharomyces	Schizosaccharomycetaceae	Schizosaccharomycetales	Schizosaccharomycetes	Taphrinomycotina	Ascomycota
483514	Schizosaccharomyces octosporus (strain yFS286)	3	S9PUT0, S9QXQ2, S9RHY3	2	1	Schizosaccharomyces octosporus	Schizosaccharomyces	Schizosaccharomycetaceae	Schizosaccharomycetales	Schizosaccharomycetes	Taphrinomycotina	Ascomycota
284812	Schizosaccharomyces pombe (strain 972 / ATCC 24843)	3	O43015, O74851, Q9UR09	2	1	Schizosaccharomyces pombe	Schizosaccharomyces	Schizosaccharomycetaceae	Schizosaccharomycetales	Schizosaccharomycetes	Taphrinomycotina	Ascomycota
2754530	Protomyces lactucae-debilis	2	A0A1Y2EY14, A0A1Y2F4H4	1	1	Protomyces lactucae-debilis	Protomyces	Protomycetaceae	Taphrinales	Taphrinomycetes	Taphrinomycotina	Ascomycota
1097556	Taphrina deformans (strain PYCC 5710 / ATCC 11124 / CBS 35635 / IMI 108563/ JCM 9778 / NBRC 8474)	1	R4XBL8	1	-	Taphrina deformans	Taphrina	Taphrinaceae	Taphrinales	Taphrinomycetes	Taphrinomycotina	Ascomycota
1938954	Bifiguratus adelaidae	1	A0A261XV17	-	1	Bifiguratus adelaidae	Bifiguratus	Fam_Endogonales incertae sedis	Endogonales	Endogonomycetes	Mucoromycotina	Mucoromycota
796925	Conidiobolus coronatus (strain ATCC 28846 / CBS 20966 / NRRL 28638)	1	A0A137PA83	-	1	Conidiobolus coronatus	Conidiobolus	Ancylistaceae	Entomophthorales	Entomophthoromycetes	Entomophthoromycotina	Zoopagomycota
61424	Furculomyces boomerangus	1	A0A2T9Z144	-	1	Furculomyces boomerangus	Furculomyces	Harpellaceae	Harpellales	Harpellomycetes	Kickxellomycotina	Zoopagomycota
133377	Smittium angustum	2	A0A2U1IXH0, A0A2U1J6D0	-	2	Smittium angustum	Smittium	Legeriomycetaceae	Harpellales	Harpellomycetes	Kickxellomycotina	Zoopagomycota
133412	Smittium culicis GSMNP	3	A0A1R1XH58, A0A1R1XRI2, A0A1R1XUT2	-	3	Smittium culicis	Smittium	Legeriomycetaceae	Harpellales	Harpellomycetes	Kickxellomycotina	Zoopagomycota
133412	Smittium culicis ID-206-W2	3	A0A1R1XJU3, A0A1R1Y4B8, A0A1R1YNE3	-	3	Smittium culicis	Smittium	Legeriomycetaceae	Harpellales	Harpellomycetes	Kickxellomycotina	Zoopagomycota
133381	Smittium megazygosporum	1	A0A2T9ZKB6	-	1	Smittium megazygosporum	Smittium	Legeriomycetaceae	Harpellales	Harpellomycetes	Kickxellomycotina	Zoopagomycota
133383	Smittium mucronatum	3	A0A1R0GU69, A0A1R0GU70, A0A1R0H0K2	-	3	Smittium mucronatum	Smittium	Legeriomycetaceae	Harpellales	Harpellomycetes	Kickxellomycotina	Zoopagomycota
133385	Smittium simulii	2	A0A2T9Y4H8, A0A2T9YPK9	-	2	Smittium simulii	Smittium	Legeriomycetaceae	Harpellales	Harpellomycetes	Kickxellomycotina	Zoopagomycota
1213189	Zancudomyces culisetae	3	A0A1R1PJ19, A0A1R1PN73, A0A1R1PSD3	-	3	Zancudomyces culisetae	Zancudomyces	Legeriomycetaceae	Harpellales	Harpellomycetes	Kickxellomycotina	Zoopagomycota
763665	Coemansia reversa (strain ATCC 12441 / NRRL 1564)	1	A0A2G5B2S0	-	1	Coemansia reversa	Coemansia	Kickxellaceae	Kickxellales	Kickxellomycetes	Kickxellomycotina	Zoopagomycota
61395	Linderina pennispora	2	A0A1Y1W1Z4, A0A1Y1W417	-	2	Linderina pennispora	Linderina	Kickxellaceae	Kickxellales	Kickxellomycetes	Kickxellomycotina	Zoopagomycota
Total		1408		828	580
